# Supplementary material for: Optimizing clustering of CDR3 sequences using natural language processing, Word2Vec, and KMeans
Source: Front Bioinform. 2025 Oct 2;5:1623488. doi: 10.3389/fbinf.2025.1623488 (PMC12528129; doi:10.3389/fbinf.2025.1623488)
Supplement: Supplementary file 1 [file DataSheet4.csv]

ID	Representative query name	Count	Frequency(%)	CDR3 nucleotide seq	CDR3 amino acid seq	Productive	Chain type	V gene	D gene	J gene
1	996_3	3	0.155	GCCAGCAAGGTTGACACCGGGGAGCTGTTT	ASKVDTGELF	Yes	VB	TRBV6-5*01	N/A	TRBJ2-2*01
2b	138_8	2	0.103	GCCAGTAGTATAGATCTGGGAGGGCTAGGCGAAAAACTGTTT	ASSIDLGGLGEKLF	Yes	VB	TRBV19*01,TRBV19*02	TRBD2*02	TRBJ1-4*01
3	739_1	2	0.103	GCCAGCACCCCCGGGACAGGGTTCGACTACACC	ASTPGTGFDYT	Yes	VB	TRBV6-5*01	TRBD1*01	TRBJ1-2*01
4	1759_1	2	0.103	GCCAGCAGACAAGCTAGCGGGAGTGCCGGGGAGCTGTTT	ASRQASGSAGELF	Yes	VB	TRBV2*01	TRBD2*02	TRBJ2-2*01
5	69_1	2	0.103	GCCAGCAGCCAAGGTATTGGGACAGGAGGTGAAAAACTGTTT	ASSQGIGTGGEKLF	Yes	VB	TRBV3-1*01,TRBV3-2*01,TRBV3-2*02	TRBD1*01	TRBJ1-4*01
7	1086_1	2	0.103	GCCAGCAGCCCGCAACTAGCGGGAGGAGAGACCCAGTAC	ASSPQLAGGETQY	Yes	VB	TRBV7-2*01,TRBV7-2*02,TRBV7-2*04	TRBD2*02	TRBJ2-5*01
8a	200_2	1	0.0516	GCCAGCAGCCGAGGG	ASSRG	Yes	VB	TRBV9*01,TRBV9*02,TRBV9*03	TRBD2*02	TRBJ2-7*02
9	1666_1	2	0.103	GCCAGCAGCCGTCAGGAGACCACCGGGGAAAAACTGTTT	ASSRQETTGEKLF	Yes	VB	TRBV4-3*01	N/A	TRBJ1-4*01
10	1324_1	2	0.103	GCCAGCAGCGTGGCCGGAGGGCCGTACGGGGAGCTGTTT	ASSVAGGPYGELF	Yes	VB	TRBV9*01,TRBV9*02	TRBD2*02	TRBJ2-2*01
11b	1168_1	1	0.0516	GCCAGCAGCTTACAGGGGGGGAACTATGGCTACACC	ASSLQGGNYGYT	Yes	VB	TRBV7-3*01	TRBD1*01,TRBD2*01	TRBJ1-2*01
12	223_1	2	0.103	GCCAGCAGCTTAGTAGGTAGCGGCCAAGAGACCCAGTAC	ASSLVGSGQETQY	Yes	VB	TRBV7-2*01,TRBV7-2*02,TRBV7-2*04	TRBD2*01,TRBD2*02	TRBJ2-5*01
13	1047_1	2	0.103	GCCAGCAGCTTATACGGGGGCAATGGAGAGACCCAGTAC	ASSLYGGNGETQY	Yes	VB	TRBV7-8*01	TRBD1*01,TRBD2*01	TRBJ2-5*01
14	375_1	2	0.103	GCCAGCAGCTTCCGACTAGCGGGCCACAATGAGCAGTTC	ASSFRLAGHNEQF	Yes	VB	TRBV7-3*01	TRBD2*01,TRBD2*02	TRBJ2-1*01
15	1431_1	2	0.103	GCCAGCAGCTTGAGCGGGAGCGGGGAGCTGTTT	ASSLSGSGELF	Yes	VB	TRBV5-4*01	TRBD2*02	TRBJ2-2*01
17	1616_1	2	0.103	GCCAGCAGTGCCTCAGGGAGGGGTGTAGGCTACACC	ASSASGRGVGYT	Yes	VB	TRBV27*01	TRBD2*02	TRBJ1-2*01
18	963_1	2	0.103	GCCAGCAGTTACTCAGGGACAGCAGGGGAGACCCAGTAC	ASSYSGTAGETQY	Yes	VB	TRBV6-5*01	TRBD1*01	TRBJ2-5*01
19	171_1	2	0.103	GCCAGCAGTTCCCTAGCGGGAGTCACCACCGGGGAGCTGTTT	ASSSLAGVTTGELF	Yes	VB	TRBV27*01	TRBD2*02	TRBJ2-2*01
20	1081_1	2	0.103	GCCAGCTCACCCTCAGGGGGACTCGCCGGGGAGCTGTTT	ASSPSGGLAGELF	Yes	VB	TRBV7-3*01,TRBV7-3*05	TRBD1*01	TRBJ2-2*01
21	1830_1	2	0.103	GCCAGCTTAAAGCGGAGGGCAGGACAAGAGACCCAGTAC	ASLKRRAGQETQY	Yes	VB	TRBV6-5*01	TRBD2*01	TRBJ2-5*01
22	690_1	2	0.103	GCCAGTAGTATGGGGACTAGCGGGAGGGGGAACACCGGGGAGCTGTTT	ASSMGTSGRGNTGELF	Yes	VB	TRBV19*01,TRBV19*02	TRBD2*02	TRBJ2-2*01
28	1023_1	1	0.0516	ACCGTCAGGGACAACGAAAAACTGCTT	TVRDNEKLL	Yes	VB	TRBV29-1*01	TRBD1*01	TRBJ1-4*01
29	990_2	1	0.0516	ACCGTCAGGGACAACGAAAAACTGTTT	TVRDNEKLF	Yes	VB	TRBV29-1*01	TRBD1*01	TRBJ1-4*01
30	826_1	1	0.0516	AGCCTCCCCGTAGGCAAAGGGAGCGGGAGCGTAGATACGCAGTAT	SLPVGKGSGSVDTQY	Yes	VB	TRBV20-1*01,TRBV20-1*02,TRBV20-1*03	TRBD2*02	TRBJ2-3*01
31	351_2	1	0.0516	AGCGACTTGGGACTAGCGGGCCTTAATGAGCAGTTC	SDLGLAGLNEQF	Yes	VB	TRBV29-1*01,TRBV29-1*02,TRBV29-1*03	TRBD2*01,TRBD2*02	TRBJ2-1*01
32	505_2	1	0.0516	AGCGCCCCAAGGATAGCGACCTACAATGAGCAGTTC	SAPRIATYNEQF	Yes	VB	TRBV29-1*03	TRBD2*01,TRBD2*02	TRBJ2-1*01
33	766_1	1	0.0516	AGCGCCCTGGGGGGATCCTTCACCCTCCAC	SALGGSFTLH	Yes	VB	TRBV20-1*01,TRBV20-1*02,TRBV20-1*03	TRBD2*01	TRBJ1-6*01
34	1788_1	1	0.0516	AGCGGCCTAGCGGGAGGCACAGATACGCAGTAT	SGLAGGTDTQY	Yes	VB	TRBV29-1*01,TRBV29-1*02,TRBV29-1*03	TRBD2*02	TRBJ2-3*01
35	633_1	1	0.0516	AGCGGGTGGCTGGGTGGCTACACC	SGWLGGYT	Yes	VB	TRBV29-1*01,TRBV29-1*03	N/A	TRBJ1-2*01
36	1204_1	1	0.0516	AGCGTAAGCAGGGGAAACACTGAAGCTTTC	SVSRGNTEAF	Yes	VB	TRBV29-1*01,TRBV29-1*02	TRBD1*01	TRBJ1-1*01
37	66_1	1	0.0516	AGCGTAGGACAGGTTTTAGGTGTTAACTATGGCTACACC	SVGQVLGVNYGYT	Yes	VB	TRBV29-1*01,TRBV29-1*02	TRBD1*01	TRBJ1-2*01
38	1670_1	1	0.0516	AGCGTCCCCAAACCATATACCGGGTCCCCGGAGCTGGAGCAGTAC	SVPKPYTGSPELEQY	Yes	VB	TRBV29-1*01,TRBV29-1*02	TRBD1*01,TRBD2*01,TRBD2*02	TRBJ2-7*02
41	1835_1	1	0.0516	AGCGTCCCGGGACAGGGAGAGGGGTACAGGATGAACACTGAAGCTTTC	SVPGQGEGYRMNTEAF	Yes	VB	TRBV29-1*01,TRBV29-1*02	TRBD1*01	TRBJ1-1*01
42	1119_1	1	0.0516	AGCGTCGGGACAACAGCAGAAGAGACCCAGTAC	SVGTTAEETQY	Yes	VB	TRBV29-1*01,TRBV29-1*02	TRBD1*01	TRBJ2-5*01
43	1405_1	1	0.0516	AGCGTGCAGGGACTTTTAACGGGAGATACGCAGTAT	SVQGLLTGDTQY	Yes	VB	TRBV29-1*01,TRBV29-1*02	TRBD2*01,TRBD2*02	TRBJ2-3*01
44	806_1	1	0.0516	AGCGTGGGCTCGTTGACGGATACTGAAGCTTTC	SVGSLTDTEAF	Yes	VB	TRBV29-1*03	N/A	TRBJ1-1*01
45	808_1	1	0.0516	AGCGTTAGAGGTGGCAGGGGAATGAACGAGCAGTAC	SVRGGRGMNEQY	Yes	VB	TRBV29-1*01,TRBV29-1*02	TRBD1*01	TRBJ2-7*01
46	255_1	1	0.0516	AGCGTTAGTACAGGGGGGACTGAAGCTTTC	SVSTGGTEAF	Yes	VB	TRBV29-1*01,TRBV29-1*02	TRBD1*01	TRBJ1-1*01
47	1714_1	1	0.0516	AGCGTTCAAAGGGTAGTCGTAGATACGCAGTAT	SVQRVVVDTQY	Yes	VB	TRBV29-1*01,TRBV29-1*02	TRBD2*01,TRBD2*02	TRBJ2-3*01
48	365_1	1	0.0516	AGCGTTCGGTCTCCCCCCGGGCAGGGGCAGAACACTGAAGCTTTC	SVRSPPGQGQNTEAF	Yes	VB	TRBV29-1*01,TRBV29-1*02	TRBD1*01	TRBJ1-1*01
49	418_1	1	0.0516	AGCGTTGAAGAACGCGGGGGATACAATGAGCAGTTC	SVEERGGYNEQF	Yes	VB	TRBV29-1*01	TRBD2*01	TRBJ2-1*01
50	1717_1	1	0.0516	AGCGTTGAAGATCATGAATCGTGGACTAGCGGAACCTACGAGCAGTAC	SVEDHESWTSGTYEQY	Yes	VB	TRBV29-1*01	TRBD2*01,TRBD2*02	TRBJ2-7*01
51	929_2	1	0.0516	AGCGTTGAAGGAAGACAGGGTCCGGAAAAACTGTTT	SVEGRQGPEKLF	Yes	VB	TRBV29-1*01	TRBD1*01	TRBJ1-4*01
52	634_1	1	0.0516	AGCGTTGAGAAGGGGGCAGAGGGCTACACC	SVEKGAEGYT	Yes	VB	TRBV29-1*01,TRBV29-1*02	TRBD1*01	TRBJ1-2*01
55	1114_1	1	0.0516	AGCGTTGATCCCGGACAGGACGAGCAGTAC	SVDPGQDEQY	Yes	VB	TRBV29-1*01,TRBV29-1*02	TRBD1*01	TRBJ2-7*01
56	863_1	1	0.0516	AGCGTTGATGGAGACAGGGGGCGGCAGTTC	SVDGDRGRQF	Yes	VB	TRBV29-1*01,TRBV29-1*02	TRBD1*01	TRBJ2-1*01
57	486_1	1	0.0516	AGCGTTGATGTTGGCACTACAGATACGCAGTAT	SVDVGTTDTQY	Yes	VB	TRBV29-1*01,TRBV29-1*02	N/A	TRBJ2-3*01
58	350_2	1	0.0516	AGCGTTGCAGGGTTGTACACCGGGGAGCTGTTT	SVAGLYTGELF	Yes	VB	TRBV29-1*01	N/A	TRBJ2-2*01
59	1605_1	1	0.0516	AGCGTTGGAGAGCGGAACGAGCAGTAC	SVGERNEQY	Yes	VB	TRBV29-1*01	N/A	TRBJ2-7*01
60	1787_1	1	0.0516	AGCGTTGGAGCTACCCGAGCCGAGACCCAGTAC	SVGATRAETQY	Yes	VB	TRBV29-1*01	N/A	TRBJ2-5*01
61	642_1	1	0.0516	AGCGTTGGCAACGGATTTAATTCACCCCTCCAC	SVGNGFNSPLH	Yes	VB	TRBV29-1*01,TRBV29-1*02	N/A	TRBJ1-6*02
62	1091_1	1	0.0516	AGCGTTGGGGGACTAGCGGGAACAGAGACCCAGTAC	SVGGLAGTETQY	Yes	VB	TRBV29-1*01,TRBV29-1*02	TRBD2*02	TRBJ2-5*01
63	1074_1	1	0.0516	AGCGTTGTTGAGGGTAACTATGGCTACACC	SVVEGNYGYT	Yes	VB	TRBV29-1*01,TRBV29-1*02	TRBD2*02	TRBJ1-2*01
64	803_1	1	0.0516	AGCGTTTCCTCTATCTCTGGGGCCAACGTCCTGACT	SVSSISGANVLT	Yes	VB	TRBV29-1*01,TRBV29-1*02	N/A	TRBJ2-6*01
65	465_3	1	0.0516	AGGGGACTAGCGGGAGGGGATAGCACAGATACGCAGTAT	RGLAGGDSTDTQY	Yes	VB	TRBV20-1*01,TRBV20-1*02,TRBV20-1*03	TRBD2*02	TRBJ2-3*01
66	1458_1	1	0.0516	AGGGGACTAGCGGGAGGTAACAACAATGAGCAGTTC	RGLAGGNNNEQF	Yes	VB	TRBV20-1*01,TRBV20-1*02,TRBV20-1*03	TRBD2*02	TRBJ2-1*01
67	178_1	1	0.0516	AGGGGGACAGGCGGAGAGACCCAGTAC	RGTGGETQY	Yes	VB	TRBV20-1*01,TRBV20-1*02,TRBV20-1*03	TRBD1*01	TRBJ2-5*01
68	712_1	1	0.0516	AGTCTCCCTTCTAACTATGGCTACACC	SLPSNYGYT	Yes	VB	TRBV20-1*01,TRBV20-1*02,TRBV20-1*03	TRBD2*02	TRBJ1-2*01
69	1173_1	1	0.0516	AGTGCAAGAGGGGGGACAGGGGATACCTACGAGCAGTAC	SARGGTGDTYEQY	Yes	VB	TRBV20-1*01	TRBD1*01	TRBJ2-7*02
71	229_1	1	0.0516	AGTGCACCAGGACAGGGTGGGACCACTGAAGCTTTC	SAPGQGGTTEAF	Yes	VB	TRBV20-1*01,TRBV20-1*02,TRBV20-1*03	TRBD1*01	TRBJ1-1*01
72	421_1	1	0.0516	AGTGCACTGGATAGCGGGAGGCCTAGCACAGATACGCAGTAT	SALDSGRPSTDTQY	Yes	VB	TRBV20-1*01,TRBV20-1*02,TRBV20-1*03	TRBD2*02	TRBJ2-3*01
73	1803_1	1	0.0516	AGTGCAGAAACGGGAGGGAGCGATGAAAAACTGTTT	SAETGGSDEKLF	Yes	VB	TRBV20-1*01,TRBV20-1*02,TRBV20-1*03	TRBD2*02	TRBJ1-4*01
74	1880_1	1	0.0516	AGTGCAGTCGGGCTGTACACAGATACGCAGTAT	SAVGLYTDTQY	Yes	VB	TRBV20-1*01,TRBV20-1*02,TRBV20-1*03	N/A	TRBJ2-3*01
77	949_1	1	0.0516	AGTGCCACGACAGGACTGTTCGTAGGCGAGCAGTAC	SATTGLFVGEQY	Yes	VB	TRBV20-1*01,TRBV20-1*02,TRBV20-1*03	TRBD1*01	TRBJ2-7*01
78	86_1	1	0.0516	AGTGCCACGACTAGCGGGAGCGGCTGGGAGCAGTTC	SATTSGSGWEQF	Yes	VB	TRBV20-1*01,TRBV20-1*02,TRBV20-1*03	TRBD2*02	TRBJ2-1*01
79	1414_1	1	0.0516	AGTGCCACTGAGACAGGGGATGAGCAGTTC	SATETGDEQF	Yes	VB	TRBV20-1*01,TRBV20-1*02,TRBV20-1*03	TRBD1*01	TRBJ2-1*01
80	1016_1	1	0.0516	AGTGCCATCAAAGGACTAGCGGGGGGGTCCGGGGAGCTGTTT	SAIKGLAGGSGELF	Yes	VB	TRBV20-1*01,TRBV20-1*02,TRBV20-1*03	TRBD2*01	TRBJ2-2*01
82	743_1	1	0.0516	AGTGCCCACCTTGAGGGAGGAAACGAGCAGTAC	SAHLEGGNEQY	Yes	VB	TRBV20-1*01,TRBV20-1*02,TRBV20-1*03	TRBD2*02	TRBJ2-7*01
83	1395_1	1	0.0516	AGTGCCCAGGCCACTAGCGGGCGCCTCGAGCAGTAC	SAQATSGRLEQY	Yes	VB	TRBV20-1*01,TRBV20-1*02,TRBV20-1*03	TRBD2*01,TRBD2*02	TRBJ2-7*01
84	448_2	1	0.0516	AGTGCCCATACTAGCGGGAGGGCCAACGAGCAGTAC	SAHTSGRANEQY	Yes	VB	TRBV20-1*01,TRBV20-1*02,TRBV20-1*03	TRBD2*02	TRBJ2-7*01
85	526_1	1	0.0516	AGTGCCCCCGGTCTAGCGGGGAGCACAGATACGCAGTAT	SAPGLAGSTDTQY	Yes	VB	TRBV20-1*01,TRBV20-1*02,TRBV20-1*03	TRBD2*01	TRBJ2-3*01
86	1094_2	1	0.0516	AGTGCCCCCTCCGGGACAGGGGATTCACCCCTCCAC	SAPSGTGDSPLH	Yes	VB	TRBV20-1*01,TRBV20-1*02,TRBV20-1*03	TRBD1*01	TRBJ1-6*02
87	968_1	1	0.0516	AGTGCCCCGACAGGGGGCGCGCCTGGTGCCACTGAAGCTTTC	SAPTGGAPGATEAF	Yes	VB	TRBV20-1*01,TRBV20-1*02,TRBV20-1*03	TRBD1*01	TRBJ1-1*01
88	966_1	1	0.0516	AGTGCCCCGAGTGCCGGGGGCGGGGGCGAGCAGTAC	SAPSAGGGGEQY	Yes	VB	TRBV20-1*01,TRBV20-1*02,TRBV20-1*03	TRBD2*01	TRBJ2-7*01
89	1344_1	1	0.0516	AGTGCCCCTGGACAGAACTATGGCTACACC	SAPGQNYGYT	Yes	VB	TRBV20-1*01,TRBV20-1*02,TRBV20-1*03	TRBD1*01	TRBJ1-2*01
90	894_1	1	0.0516	AGTGCCCCTTTGAGATCGAGCGGGAGACGTGAGCAGTTC	SAPLRSSGRREQF	Yes	VB	TRBV20-1*01,TRBV20-1*02,TRBV20-1*03	TRBD2*02	TRBJ2-1*01
91	13_3	1	0.0516	AGTGCCCGAGACGCCGGGACAAGCGGAGGCTACACC	SARDAGTSGGYT	Yes	VB	TRBV20-1*01	TRBD2*01,TRBD2*02	TRBJ1-2*01
92	511_3	1	0.0516	AGTGCCCTAAGGACTGACTTTAGCACAGATACGCAGTAT	SALRTDFSTDTQY	Yes	VB	TRBV20-1*01,TRBV20-1*02,TRBV20-1*03	TRBD2*01,TRBD2*02	TRBJ2-3*01
93	377_1	1	0.0516	AGTGCCCTGACCGGGACTACAGTGGATACGCAGTAT	SALTGTTVDTQY	Yes	VB	TRBV20-1*01,TRBV20-1*02,TRBV20-1*03	TRBD2*01,TRBD2*02	TRBJ2-3*01
94	353_1	1	0.0516	AGTGCCGAGGCGTCTAGCGGGAGTGGAGAGCAGTTC	SAEASSGSGEQF	Yes	VB	TRBV20-1*01,TRBV20-1*02,TRBV20-1*03	TRBD2*02	TRBJ2-1*01
95	731_1	1	0.0516	AGTGCCGCCTCCACCGGGGAGCTGTTT	SAASTGELF	Yes	VB	TRBV20-1*01,TRBV20-1*02,TRBV20-1*03	N/A	TRBJ2-2*01
96	1504_2	1	0.0516	AGTGCCGCGATGGGGGGGAGGGACACCGGGGAGCTGTTT	SAAMGGRDTGELF	Yes	VB	TRBV20-1*01,TRBV20-1*02,TRBV20-1*03	TRBD2*01,TRBD2*02	TRBJ2-2*01
97	1908_1	1	0.0516	AGTGCCTACAACGGCCCCTCTGGGGCCAACGTCCTGACT	SAYNGPSGANVLT	Yes	VB	TRBV20-1*01,TRBV20-1*02,TRBV20-1*03	N/A	TRBJ2-6*01
98	868_1	1	0.0516	AGTGCCTATTCCGGGACAGGGGGGAACCCCAGCAATCAGCCCCAGCAT	SAYSGTGGNPSNQPQH	Yes	VB	TRBV20-1*01,TRBV20-1*02,TRBV20-1*03	TRBD1*01	TRBJ1-5*01
99	1309_1	1	0.0516	AGTGCCTCGACTGGGCGGAACAATGAGCAGTTC	SASTGRNNEQF	Yes	VB	TRBV20-1*01,TRBV20-1*02,TRBV20-1*03	N/A	TRBJ2-1*01
100	698_1	1	0.0516	AGTGCGAAGGGGTTATTGAACGAGCAGTAC	SAKGLLNEQY	Yes	VB	TRBV20-1*01,TRBV20-1*02,TRBV20-1*03	TRBD1*01	TRBJ2-7*01
