# Supplementary material for: Optimizing clustering of CDR3 sequences using natural language processing, Word2Vec, and KMeans
Source: Front Bioinform. 2025 Oct 2;5:1623488. doi: 10.3389/fbinf.2025.1623488 (PMC12528129; doi:10.3389/fbinf.2025.1623488)
Supplement: Supplementary file 2 [file DataSheet6.csv]

ID	Representative query name	Count	Frequency(%)	CDR3 nucleotide seq	CDR3 amino acid seq	Productive	Chain type	V gene	D gene	J gene
2	13_2	1	1.27	AGC	S	Yes	VH	IGHV1-3*01,IGHV1-3*04,IGHV1-3*05	IGHD2-21*01,IGHD2-21*02	IGHJ1*01,IGHJ4*02,IGHJ5*02
3	232_1	1	1.27	AGCGTCACAGGGGGCTACTACGAGCAGTACTTCG	SVTGGYYEQYF	Yes	VH	IGHV1-3*01,IGHV1-3*04,IGHV1-3*05	IGHD1-26*01	IGHJ2*01,IGHJ6*01,IGHJ6*02
4	238_1	1	1.27	AGCGTTAACGGGGGGTCTGATGAGACCCAGTACTTCG	SVNGGSDETQYF	Yes	VH	IGHV1-3*01,IGHV1-3*04,IGHV1-3*05	IGHD2-21*01,IGHD2-21*02	IGHJ2*01
9	274_1	1	1.27	GCCACCAGCAGAGATTTCGGGAGTCTGGAGAAGACCCAGTACTTCG	ATSRDFGSLEKTQYF	Yes	VH	IGHV1-45*01,IGHV1-45*02,IGHV1-45*03	IGHD3-3*01	IGHJ2*01
11	91_1	1	1.27	GCCAGAAGCCCCAGGGTTTACTACGAGCAGTACTTCG	ARSPRVYYEQYF	Yes	VH	IGHV3-38*02,IGHV3-38*03	IGHD3-22*01	IGHJ2*01
13	46_1	1	1.27	GCCAGCACCCTC	ASTL	Yes	VH	IGHV3-21*03	N/A	IGHJ2*01,IGHJ6*01
15	254_1	1	1.27	GCCAGCAGC	ASS	Yes	VH	IGHV3-62*06	IGHD6-13*01,IGHD6-25*01	IGHJ4*02,IGHJ5*02
18	142_1	1	1.27	GCCAGCAGCAGCGTAGTCACC	ASSSVVT	Yes	VK	IGHV3-13*01,IGHV3-13*02,IGHV3-13*03	N/A	IGKJ5*01
20	226_1	1	1.27	GCCAGCAGCCAAGATGCGGGGCTAACCCAAGAGACCCAGTACTTCG	ASSQDAGLTQETQYF	Yes	VH	IGHV3-25*04	IGHD1-14*01,IGHD3-10*01,IGHD3-10*02	IGHJ2*01
21	247_1	1	1.27	GCCAGCAGCCAAGATTTCACAGACCAAGAGACCCAGTACTTCG	ASSQDFTDQETQYF	Yes	VH	IGHV3-13*01,IGHV3-13*02,IGHV3-13*03	IGHD3-3*01,IGHD5-24*01	IGHJ2*01
23	277_1	1	1.27	GCCAGCAGCCAAGTAGGCTTAAGCACAGATACGCAGTAT	ASSQVGLSTDTQY	Yes	VK	IGHV3-25*04	N/A	IGKJ2*01,IGKJ2*02,IGKJ2*03
24	251_1	1	1.27	GCCAGCAGCCAGAACAGGGGCGGTACCTACGAGCAGTACTTCG	ASSQNRGGTYEQYF	Yes	VH	IGHV3-25*04	IGHD5-12*01,IGHD5-18*02	IGHJ2*01
25	118_1	1	1.27	GCCAGCAGCCCCAGGGTGGGAGGGAGCTCCTACGAGCAGTACTTCG	ASSPRVGGSSYEQYF	Yes	VH	IGHV3-25*04	IGHD1-26*01	IGHJ2*01
27	23_1	1	1.27	GCCAGCAGCCGGGGGCGAGGCTCCAACCACGAGCAGTACTTCG	ASSRGRGSNHEQYF	Yes	VH	IGHV3-25*04	IGHD1-14*01	IGHJ2*01
28	113_1	1	1.27	GCCAGCAGCCGTTGGACTAGCGGGAGGGAGTCTACCAAAAACATTCAGTACTTCG	ASSRWTSGRESTKNIQYF	Yes	VH	IGHV4-30-4*02	IGHD3-10*03	IGHJ2*01
29	123_1	1	1.27	GCCAGCAGCCTAGGGGAGGCCTTACGACGGACCCAGTACTTCG	ASSLGEALRRTQYF	Yes	VH	IGHV3-62*06	IGHD6-13*01	IGHJ2*01
32	102_1	1	1.27	GCCAGCAGCCTCGAGACA	ASSLET	Yes	VH	IGHV3-13*01,IGHV3-13*02,IGHV3-13*03	N/A	IGHJ2*01
36	212_1	1	1.27	GCCAGCAGCGCAATACTCCCATTTGCAAAAAAAAACATTCAGTACTTCG	ASSAILPFAKKNIQYF	Yes	VH	IGHV3-13*01,IGHV3-13*02,IGHV3-13*03	IGHD2-15*01,IGHD3-16*03	IGHJ2*01
41	183_1	1	1.27	GCCAGCAGCGGACTA	ASSGL	Yes	VH	IGHV3-62*06	IGHD6-25*01	IGHJ6*01
42	1_75	1	1.27	GCCAGCAGCGTAGCTACGAGGGGGGAGACCCAGTACTTCG	ASSVATRGETQYF	Yes	VH	IGHV4-30-2*01,IGHV4-30-2*06,IGHV4-30-4*07	IGHD3-16*01,IGHD3-16*02,IGHD3-16*03	IGHJ2*01
43	71_1	1	1.27	GCCAGCAGCGTAGCTATGAGGGGGGAGACCCAGTACTTTG	ASSVAMRGETQYF	Yes	VH	IGHV4-30-2*01,IGHV4-30-2*06,IGHV4-30-4*07	IGHD3-16*01,IGHD3-16*02,IGHD3-16*03	IGHJ4*01,IGHJ4*02,IGHJ4*03
44	40_1	1	1.27	GCCAGCAGCGTAGCTGGGGGATACTACA	ASSVAGGYY	Yes	VH	IGHV4-30-2*01,IGHV4-30-2*06,IGHV4-30-4*07	IGHD2-15*01,IGHD3-16*01,IGHD3-16*02	IGHJ6*03
50	62_2	1	1.27	GCCAGCAGCTTAGAACACCTGAGGGACGAGCAGTACTTCG	ASSLEHLRDEQYF	Yes	VH	IGHV3-41*02,IGHV4-30-2*01,IGHV4-30-2*06	IGHD2-2*01,IGHD2-2*02,IGHD2-2*03	IGHJ2*01
51	50_2	1	1.27	GCCAGCAGCTTAGATCGGGCAGGGGGAACCTACGAGCAGTACTTCG	ASSLDRAGGTYEQYF	Yes	VH	IGHV7-4-1*02,IGHV7-4-1*04	IGHD1-14*01,IGHD3-16*01,IGHD3-16*02	IGHJ2*01
53	175_1	1	1.27	GCCAGCAGCTTAGTAGGGACAGGGGCGAACTCTCAGGAGACCCAGTACTTCG	ASSLVGTGANSQETQYF	Yes	VH	IGHV1-46*02,IGHV1-69*01,IGHV1-69*04	IGHD2-2*01,IGHD2-2*02,IGHD2-2*03	IGHJ2*01
54	268_1	1	1.27	GCCAGCAGCTTCTGGGTTCCCTTCATGTTAGACGAGCAGTACTTCG	ASSFWVPFMLDEQYF	Yes	VH	IGHV3-13*01,IGHV3-13*02,IGHV3-13*03	IGHD2-2*01,IGHD2-2*02,IGHD2-2*03	IGHJ2*01
55	162_1	1	1.27	GCCAGCAGCTTGCGGGGGGGTTCCTACGAGCAGTACTTCG	ASSLRGGSYEQYF	Yes	VH	IGHV3-13*01,IGHV3-13*02,IGHV3-13*03	IGHD3-16*01,IGHD3-16*02,IGHD3-16*03	IGHJ2*01
57	131_1	1	1.27	GCCAGCAGCTTTGGACTAGCAGGCAAAACCTACGAGCAGTACTTCG	ASSFGLAGKTYEQYF	Yes	VH	IGHV3-21*03	IGHD5-18*01,IGHD5-5*01	IGHJ2*01
63	74_1	1	1.27	GCCAGCAGTCGGGACCCC	ASSRDP	Yes	VH	IGHV3-21*03	N/A	IGHJ5*02
64	257_1	1	1.27	GCCAGCAGTCTGCACAACGGGGCAGAGACCCAGTACTTCG	ASSLHNGAETQYF	Yes	VH	IGHV3-62*06	IGHD6-13*01,IGHD6-19*01	IGHJ2*01
65	103_1	1	1.27	GCCAGCAGTGAAAGGGGCTCCCCCGGGGAGACCCAGTACTTCG	ASSERGSPGETQYF	Yes	VH	IGHV3-62*06	IGHD3-10*01,IGHD3-10*02,IGHD6-19*01	IGHJ2*01
67	89_2	1	1.27	GCCAGCAGTGATGGACTGGCCTCCTACGAGCAGTACTTCG	ASSDGLASYEQYF	Yes	VH	IGHV3-62*06	IGHD6-19*01	IGHJ2*01
68	83_1	1	1.27	GCCAGCAGTGTGCCTTCGACAAAG	ASSVPSTK	Yes	VH	IGHV4-30-2*05,IGHV4-30-2*07,IGHV4-30-4*01	IGHD6-19*01	IGHJ3*01,IGHJ3*02,IGHJ4*01
69	9_1	1	1.27	GCCAGCAGTTACAAACCATTCTCCTACGAGCAGTACTTCG	ASSYKPFSYEQYF	Yes	VH	IGHV3-62*06	IGHD5-12*01,IGHD5-18*02,IGHD6-13*01	IGHJ2*01
73	34_1	1	1.27	GCCAGCAGTTTTGACAGGGGACCCTACGAGCAGTACTTCG	ASSFDRGPYEQYF	Yes	VH	IGHV3-21*03	IGHD3-9*01	IGHJ2*01,IGHJ4*03
74	151_1	1	1.27	GCCAGCAGTTTTGACAGGGGGCCCTACGAGCAGTACTTCG	ASSFDRGPYEQYF	Yes	VH	IGHV3-21*03	IGHD3-9*01	IGHJ2*01
76	88_1	1	1.27	GCCAGCCAGGGGCGGCTTGGCTTAGCTGGGGGGGAGACCCAGTACTTCG	ASQGRLGLAGGETQYF	Yes	VH	IGHV3-62*06	IGHD3-16*01,IGHD3-16*02,IGHD3-16*03	IGHJ2*01
77	68_1	1	1.27	GCCAGCTTCTTTTTTCATCCACACAAG	ASFFFHPHK	Yes	VH	IGHV3-25*04	IGHD3-3*01,IGHD3-3*02	IGHJ3*01,IGHJ3*02,IGHJ4*01
