# Supplementary material for: Optimizing clustering of CDR3 sequences using natural language processing, Word2Vec, and KMeans
Source: Front Bioinform. 2025 Oct 2;5:1623488. doi: 10.3389/fbinf.2025.1623488 (PMC12528129; doi:10.3389/fbinf.2025.1623488)
Supplement: Supplementary file 3 [file DataSheet3.csv]

ID	Representative query name	Count	Frequency(%)	CDR3 nucleotide seq	CDR3 amino acid seq	Productive	Chain type	V gene	D gene	J gene
2	577_4	1	0.0631	ACCAGCAGCCCCACTAGCGGGGGTCCCCAAGAGACCCAGTAC	TSSPTSGGPQETQY	Yes	VB	TRBV1*01	TRBD2*01	TRBJ2-5*01
5	38_272	1	0.0631	AGCACGCTACAGGGGGCAACCGGTGTCGTTGAGCAGTTC	STLQGATGVVEQF	Yes	VB	TRBV29-1*03	TRBD1*01	TRBJ2-1*01
7	274_17	1	0.0631	AGCGCCACCGGTGGTCACACAGATACGCAGTAT	SATGGHTDTQY	Yes	VB	TRBV29-1*03	N/A	TRBJ2-3*01
8	873_2	1	0.0631	AGCGCTGCACAGGGCTTTGACACTGAAGCTTTC	SAAQGFDTEAF	Yes	VB	TRBV29-1*01,TRBV29-1*02	TRBD1*01	TRBJ1-1*01
9	768_2	1	0.0631	AGCGGATGGGGGGGAAATGAGCAGTTC	SGWGGNEQF	Yes	VB	TRBV29-1*01,TRBV29-1*03	TRBD2*01	TRBJ2-1*01
10	603_8	1	0.0631	AGCGGGGCGGATGGCCTTGAGAGCGAGCAGTAC	SGADGLESEQY	Yes	VB	TRBV29-1*03	N/A	TRBJ2-7*01
11	1156_2	1	0.0631	AGCGTAACGGACAGCGAGCAGTAC	SVTDSEQY	Yes	VB	TRBV29-1*01	TRBD1*01	TRBJ2-7*01
12	265_12	1	0.0631	AGCGTCCGACAGAACATCTACGAGCAGTAC	SVRQNIYEQY	Yes	VB	TRBV29-1*01,TRBV29-1*02	TRBD1*01	TRBJ2-7*01
13	1343_2	1	0.0631	AGCGTCGGGACAGGGGCTGTCCATGGCTACACC	SVGTGAVHGYT	Yes	VB	TRBV29-1*01,TRBV29-1*02	TRBD1*01	TRBJ1-2*01
14	1042_2	1	0.0631	AGCGTTCTTGGACGAGGAACCGGGGAGCTGTTT	SVLGRGTGELF	Yes	VB	TRBV29-1*01,TRBV29-1*02	N/A	TRBJ2-2*01
15	641_5	1	0.0631	AGCGTTGAAAAGAGACAGGGGCTCTATGGCTACACC	SVEKRQGLYGYT	Yes	VB	TRBV29-1*01,TRBV29-1*02	TRBD1*01	TRBJ1-2*01
16	63_103	1	0.0631	AGCGTTGAAAAGTCGGGACAGGGCACCTACGAGCAGTAC	SVEKSGQGTYEQY	Yes	VB	TRBV29-1*01,TRBV29-1*02	TRBD1*01	TRBJ2-7*01
17	22_357	1	0.0631	AGCGTTGAACCCTCTGGACAGGGCTCCTACGAGCAGTAC	SVEPSGQGSYEQY	Yes	VB	TRBV29-1*01,TRBV29-1*02	TRBD1*01	TRBJ2-7*01
18	905_2	1	0.0631	AGCGTTGAAGACGGGACGGACGGGGACGAGCAGTAC	SVEDGTDGDEQY	Yes	VB	TRBV29-1*01	TRBD1*01,TRBD2*01,TRBD2*02	TRBJ2-7*01
19	473_10	1	0.0631	AGCGTTGAAGAGGGACAGGGCGGCGGCTACACC	SVEEGQGGGYT	Yes	VB	TRBV29-1*01	TRBD1*01	TRBJ1-2*01
20	849_2	1	0.0631	AGCGTTGAAGGAGTTAGAGGGGATGGCTACACC	SVEGVRGDGYT	Yes	VB	TRBV29-1*01	TRBD1*01,TRBD2*02	TRBJ1-2*01
21	1280_6	1	0.0631	AGCGTTGAAGGGGGCACTGGAAACACCATATAT	SVEGGTGNTIY	Yes	VB	TRBV29-1*01	TRBD1*01	TRBJ1-3*01
22	40_251	1	0.0631	AGCGTTGAAGTATCGGGACAGGGGAGGTACGAGCAGTAC	SVEVSGQGRYEQY	Yes	VB	TRBV29-1*01	TRBD1*01	TRBJ2-7*01
23	302_20	1	0.0631	AGCGTTGATAGGGACAATGAGCAGTTC	SVDRDNEQF	Yes	VB	TRBV29-1*01	N/A	TRBJ2-1*01
24	126_24	1	0.0631	AGCGTTGCAGTACAGGCCTACGAGCAGTAC	SVAVQAYEQY	Yes	VB	TRBV29-1*01	TRBD1*01	TRBJ2-7*01
26	158_25	1	0.0631	AGCGTTGGAATCTGGGCCTCTAACTGGTACGAGCAGTAC	SVGIWASNWYEQY	Yes	VB	TRBV29-1*01,TRBV29-1*02	N/A	TRBJ2-7*01
27	1095_2	1	0.0631	AGCGTTGGACAGACCTACGAGCAGTAC	SVGQTYEQY	Yes	VB	TRBV29-1*01	TRBD1*01	TRBJ2-7*01
28	168_23	1	0.0631	AGCGTTGGCGACAGGGGTTACTATGGCTACACC	SVGDRGYYGYT	Yes	VB	TRBV29-1*01,TRBV29-1*02	TRBD1*01	TRBJ1-2*01
29	353_14	1	0.0631	AGCGTTGGGTCAAACGAGCAGTAC	SVGSNEQY	Yes	VB	TRBV29-1*01	N/A	TRBJ2-7*01
30	237_12	1	0.0631	AGCGTTGTTACAGGGGGAGCTTTC	SVVTGGAF	Yes	VB	TRBV29-1*01	TRBD1*01	TRBJ1-1*01
31	363_6	1	0.0631	AGCGTTTATTCGGACAGGGGGTCTTACGAGCAGTAC	SVYSDRGSYEQY	Yes	VB	TRBV29-1*01,TRBV29-1*02	TRBD1*01	TRBJ2-7*01
32	1249_2	1	0.0631	AGCGTTTCGGACACGGGCTACGAGCAGTAC	SVSDTGYEQY	Yes	VB	TRBV29-1*01,TRBV29-1*02	TRBD1*01	TRBJ2-7*01
33	1575_6	1	0.0631	AGCGTTTGGTCAACTAATGAAAAACTGTTT	SVWSTNEKLF	Yes	VB	TRBV29-1*01,TRBV29-1*02	N/A	TRBJ1-4*01
35	892_2	1	0.0631	AGTACAGGAGTTTACGAGCAGTAC	STGVYEQY	Yes	VB	TRBV20-1*01	N/A	TRBJ2-7*01
36	463_14	1	0.0631	AGTCACCTCGGGCCTAGCGGGAACAATGAGCAGTTC	SHLGPSGNNEQF	Yes	VB	TRBV20-1*01,TRBV20-1*02,TRBV20-1*03	TRBD2*02	TRBJ2-1*01
37	462_10	1	0.0631	AGTGCACCGCGTAGCGGGACGAATTCTTTTCCCAATGAGCAGTTC	SAPRSGTNSFPNEQF	Yes	VB	TRBV20-1*01,TRBV20-1*02,TRBV20-1*03	TRBD2*02	TRBJ2-1*01
39	1121_2	1	0.0631	AGTGCCAACCGGGGTCCAGATACGCAGTAT	SANRGPDTQY	Yes	VB	TRBV20-1*01,TRBV20-1*02,TRBV20-1*03	TRBD2*01	TRBJ2-3*01
40	580_13	1	0.0631	AGTGCCACCTTTGCGAACACTGAAGCTTTC	SATFANTEAF	Yes	VB	TRBV20-1*01,TRBV20-1*02,TRBV20-1*03	N/A	TRBJ1-1*01
41	634_11	1	0.0631	AGTGCCCCCCGGGGTCGCCTAACAGGGAACACCGGGGAGCTGTTT	SAPRGRLTGNTGELF	Yes	VB	TRBV20-1*01,TRBV20-1*02,TRBV20-1*03	TRBD1*01,TRBD2*01	TRBJ2-2*01
42	413_8	1	0.0631	AGTGCCCTCGGGGGGGCTGGAAACACCATATAT	SALGGAGNTIY	Yes	VB	TRBV20-1*01,TRBV20-1*02,TRBV20-1*03	TRBD2*01	TRBJ1-3*01
43	426_10	1	0.0631	AGTGCCGCGAGCAGCTCCTACAATGAGCAGTTC	SAASSSYNEQF	Yes	VB	TRBV20-1*01,TRBV20-1*02,TRBV20-1*03	N/A	TRBJ2-1*01
44	1179_3	1	0.0631	AGTGCCGGACAGGGGGTAGGAAACACCATATAT	SAGQGVGNTIY	Yes	VB	TRBV20-1*01,TRBV20-1*02,TRBV20-1*03	TRBD1*01	TRBJ1-3*01
45	874_4	1	0.0631	AGTGCCGGGACAGGAAGAACTGCAACTAATGAAAAACTGTTT	SAGTGRTATNEKLF	Yes	VB	TRBV20-1*01,TRBV20-1*02,TRBV20-1*03	TRBD1*01	TRBJ1-4*01
46	1109_2	1	0.0631	AGTGCCGGGACAGGGGTCTCACCCCTCCAC	SAGTGVSPLH	Yes	VB	TRBV20-1*01,TRBV20-1*02,TRBV20-1*03	TRBD1*01	TRBJ1-6*02
47	242_9	1	0.0631	AGTGCCTGGAGGGGGGGCTCCTACGAGCAGTAC	SAWRGGSYEQY	Yes	VB	TRBV20-1*01,TRBV20-1*02,TRBV20-1*03	TRBD2*01	TRBJ2-7*01
48	1000_2	1	0.0631	AGTGCGAAAGCCGGACAGCGGGAACTCAGCGAGCAGTAC	SAKAGQRELSEQY	Yes	VB	TRBV20-1*01	TRBD1*01	TRBJ2-7*01
49	857_9	1	0.0631	AGTGCGGAGCGGGAGCGCTACGAGCAGTAC	SAERERYEQY	Yes	VB	TRBV20-1*01,TRBV20-1*02,TRBV20-1*03	TRBD2*02	TRBJ2-7*01
51	1377_1	1	0.0631	AGTGCTAAGGGCGGACCCTACGAGCAGTAC	SAKGGPYEQY	Yes	VB	TRBV20-1*01,TRBV20-1*04,TRBV20-1*05	N/A	TRBJ2-7*01
52	1070_5	1	0.0631	AGTGCTAATAAACGGGACCAAACTAACTATGGCTACACC	SANKRDQTNYGYT	Yes	VB	TRBV20-1*01,TRBV20-1*04,TRBV20-1*05	TRBD1*01,TRBD2*01,TRBD2*02	TRBJ1-2*01
53	104_51	1	0.0631	AGTGCTACCCCTGGGTGGGGGACCACTGAAGCTTTC	SATPGWGTTEAF	Yes	VB	TRBV20-1*01,TRBV20-1*04,TRBV20-1*05	TRBD1*01,TRBD2*01,TRBD2*02	TRBJ1-1*01
54	972_17	1	0.0631	AGTGCTAGAAAGGCTTCTACGAAACATCATGAAGCTTTC	SARKASTKHHEAF	Yes	VB	TRBV20-1*01,TRBV20-1*05,TRBV20-1*07	N/A	TRBJ1-1*01
55	79_105	1	0.0631	AGTGCTAGAAGGGCGGGACAAGCCGAGCAGTAC	SARRAGQAEQY	Yes	VB	TRBV20-1*01,TRBV20-1*05,TRBV20-1*07	TRBD2*01,TRBD2*02	TRBJ2-7*01
56	374_14	1	0.0631	AGTGCTAGAATGGAAGGAGGCTCCTACAATGAGCAGTTC	SARMEGGSYNEQF	Yes	VB	TRBV20-1*01,TRBV20-1*05,TRBV20-1*07	TRBD2*02	TRBJ2-1*01
57	1537_2	1	0.0631	AGTGCTAGAATTAATGAGCAGTTC	SARINEQF	Yes	VB	TRBV20-1*01,TRBV20-1*05,TRBV20-1*07	N/A	TRBJ2-1*01
58	54_156	1	0.0631	AGTGCTAGACAGGGACTAGCCTACGAGCAGTAC	SARQGLAYEQY	Yes	VB	TRBV20-1*01,TRBV20-1*05,TRBV20-1*07	TRBD2*01,TRBD2*02	TRBJ2-7*01
59	228_11	1	0.0631	AGTGCTAGACAGGGGTTCGCCTACGAGCAGTAC	SARQGFAYEQY	Yes	VB	TRBV20-1*01,TRBV20-1*05,TRBV20-1*07	TRBD1*01	TRBJ2-7*01
60	875_2	1	0.0631	AGTGCTAGACTTATTTCTGATCAGCCCCAGCAT	SARLISDQPQH	Yes	VB	TRBV20-1*01,TRBV20-1*05,TRBV20-1*07	N/A	TRBJ1-5*01
61	767_2	1	0.0631	AGTGCTAGAGAACTCGCTTTCTCCTACAATGAGCAGTTC	SARELAFSYNEQF	Yes	VB	TRBV20-1*01	N/A	TRBJ2-1*01
62	1131_4	1	0.0631	AGTGCTAGAGACCAACAGGGGAACACTGAAGCTTTC	SARDQQGNTEAF	Yes	VB	TRBV20-1*01	TRBD1*01	TRBJ1-1*01
63	1496_7	1	0.0631	AGTGCTAGAGACCCGGGACGGAGCTCCTACGAGCAGTAC	SARDPGRSSYEQY	Yes	VB	TRBV20-1*01	TRBD1*01,TRBD2*01,TRBD2*02	TRBJ2-7*01
64	665_6	1	0.0631	AGTGCTAGAGAGGACAGCTACGAGCAGTAC	SAREDSYEQY	Yes	VB	TRBV20-1*01	TRBD1*01	TRBJ2-7*01
65	1128_2	1	0.0631	AGTGCTAGAGATAACCGCAGAAACACCGGGGAGCTGTTT	SARDNRRNTGELF	Yes	VB	TRBV20-1*01	N/A	TRBJ2-2*01
66	427_7	1	0.0631	AGTGCTAGAGATCTCGAGAAGGGGGACACCGGGGAGCTGTTT	SARDLEKGDTGELF	Yes	VB	TRBV20-1*01	TRBD1*01	TRBJ2-2*01
67	458_6	1	0.0631	AGTGCTAGAGATCTGGCAGGGGCGGTCTATGGCTACACC	SARDLAGAVYGYT	Yes	VB	TRBV20-1*01	TRBD1*01	TRBJ1-2*01
69	1500_1	1	0.0631	AGTGCTAGAGATGGGTACTCCTACGAGCAGTAC	SARDGYSYEQY	Yes	VB	TRBV20-1*01	N/A	TRBJ2-7*01
70	145_45	1	0.0631	AGTGCTAGAGCCGACGGACTAGCGGGGGAGCAGTAC	SARADGLAGEQY	Yes	VB	TRBV20-1*01	TRBD2*01	TRBJ2-7*01
71	655_2	1	0.0631	AGTGCTAGAGCCGGACGGGACTACTACAATGAGCAGTTC	SARAGRDYYNEQF	Yes	VB	TRBV20-1*01	TRBD2*01,TRBD2*02	TRBJ2-1*01
72	612_7	1	0.0631	AGTGCTAGAGCCTTCGGGACTAGCGGCCCTTCGGAGGGCAAAAACATTCAGTAC	SARAFGTSGPSEGKNIQY	Yes	VB	TRBV20-1*01	TRBD2*01,TRBD2*02	TRBJ2-4*01
73	660_2	1	0.0631	AGTGCTAGAGCTATGGGGGGCAATCAGCCCCAGCAT	SARAMGGNQPQH	Yes	VB	TRBV20-1*01	TRBD1*01,TRBD2*01	TRBJ1-5*01
74	349_10	1	0.0631	AGTGCTAGAGGACGACGATGGCGGGAGGGCCACGGGGAGCTGTTT	SARGRRWREGHGELF	Yes	VB	TRBV20-1*01	TRBD2*02	TRBJ2-2*01
75	1089_2	1	0.0631	AGTGCTAGAGGAGCGGGACAGGGCTCCTACGAGCAGTAC	SARGAGQGSYEQY	Yes	VB	TRBV20-1*01	TRBD1*01	TRBJ2-7*01
76	1488_1	1	0.0631	AGTGCTAGAGGCAGGGACAGCTACGAGCAGTAC	SARGRDSYEQY	Yes	VB	TRBV20-1*01	TRBD1*01	TRBJ2-7*01
77	1286_2	1	0.0631	AGTGCTAGAGGCCTGAGGGGGTATAATTCACCCCTCCAC	SARGLRGYNSPLH	Yes	VB	TRBV20-1*01	TRBD1*01	TRBJ1-6*02
78	938_11	1	0.0631	AGTGCTAGAGGGCCAGGCTCCTACGAGCAGTAC	SARGPGSYEQY	Yes	VB	TRBV20-1*01	N/A	TRBJ2-7*01
79	520_14	1	0.0631	AGTGCTAGAGGTCAGGGGAGGTTTACTGAAGCTTTC	SARGQGRFTEAF	Yes	VB	TRBV20-1*01	TRBD1*01,TRBD2*02	TRBJ1-1*01
80	1279_2	1	0.0631	AGTGCTAGAGTCGAGGTCGCTGGAAACACCATATAT	SARVEVAGNTIY	Yes	VB	TRBV20-1*01	N/A	TRBJ1-3*01
82	1461_1	1	0.0631	AGTGCTAGATATCGGGACAACTATGGCTACACC	SARYRDNYGYT	Yes	VB	TRBV20-1*01,TRBV20-1*05,TRBV20-1*07	TRBD1*01,TRBD2*01,TRBD2*02	TRBJ1-2*01
84	442_11	1	0.0631	AGTGCTAGCGGGAGGGTCCGAAATGAGCAGTTC	SASGRVRNEQF	Yes	VB	TRBV20-1*01,TRBV20-1*04,TRBV20-1*05	TRBD2*02	TRBJ2-1*01
85	1187_9	1	0.0631	AGTGCTAGCGTGGCGGATACCACGATCATCAATGAGCAGTTC	SASVADTTIINEQF	Yes	VB	TRBV20-1*01,TRBV20-1*04,TRBV20-1*05	N/A	TRBJ2-1*01
86	914_2	1	0.0631	AGTGCTAGGACTGGATACAATGAGCAGTTC	SARTGYNEQF	Yes	VB	TRBV20-1*01,TRBV20-1*04,TRBV20-1*05	N/A	TRBJ2-1*01
87	324_21	1	0.0631	AGTGCTAGGGGCACTCTAAGGATGGACTACACC	SARGTLRMDYT	Yes	VB	TRBV20-1*01,TRBV20-1*04,TRBV20-1*05	N/A	TRBJ1-2*01
88	87_94	1	0.0631	AGTGCTAGGGTAGGGGGTGGTGACATTCAGTAC	SARVGGGDIQY	Yes	VB	TRBV20-1*01,TRBV20-1*04,TRBV20-1*05	TRBD1*01	TRBJ2-4*01
89	522_12	1	0.0631	AGTGCTAGTCCCCGATTCGATTTCTTACCCTACGAGCAGTAC	SASPRFDFLPYEQY	Yes	VB	TRBV20-1*04	TRBD2*01	TRBJ2-7*01
90	1149_2	1	0.0631	AGTGCTAGTGGGCACTATGGCTACACC	SASGHYGYT	Yes	VB	TRBV20-1*04	N/A	TRBJ1-2*01
91	1516_1	1	0.0631	AGTGCTAGTTCCCCGGGACTAGCGAAGGACTACGAGCAGTAC	SASSPGLAKDYEQY	Yes	VB	TRBV20-1*04	TRBD2*01,TRBD2*02	TRBJ2-7*01
92	1066_2	1	0.0631	AGTGCTATCCTAGGGACAGCGCACTATGGCTACACC	SAILGTAHYGYT	Yes	VB	TRBV20-1*01,TRBV20-1*04,TRBV20-1*05	TRBD1*01	TRBJ1-2*01
93	1526_2	1	0.0631	AGTGCTCGAAACCGTCGACGGCTGGTGGCCGACACCATATAT	SARNRRRLVADTIY	Yes	VB	TRBV20-1*01,TRBV20-1*05,TRBV20-1*07	N/A	TRBJ1-3*01
94	532_15	1	0.0631	AGTGCTCGGACTACTTACGAGCAGTAC	SARTTYEQY	Yes	VB	TRBV20-1*01,TRBV20-1*02,TRBV20-1*03	TRBD2*01,TRBD2*02	TRBJ2-7*01
95	1480_1	1	0.0631	AGTGCTCGTCCCGGTCGGGGCGGGTCGTACGAGCAGTAC	SARPGRGGSYEQY	Yes	VB	TRBV20-1*04	TRBD1*01,TRBD2*01,TRBD2*02	TRBJ2-7*01
96	131_36	1	0.0631	AGTGCTGAAACAGGACTGGGGAATGAGCAGTTC	SAETGLGNEQF	Yes	VB	TRBV20-1*01,TRBV20-1*02,TRBV20-1*03	TRBD1*01,TRBD2*01,TRBD2*02	TRBJ2-1*01
97	33_342	1	0.0631	AGTGCTGCCCCGACAGCTACGAACACCGGGGAGCTGTTT	SAAPTATNTGELF	Yes	VB	TRBV20-1*01,TRBV20-1*02,TRBV20-1*03	TRBD1*01	TRBJ2-2*01
99	1534_6	1	0.0631	AGTGCTGGGGAGAGGGTTCGGTCACCCCTCCAC	SAGERVRSPLH	Yes	VB	TRBV20-1*01	TRBD2*02	TRBJ1-6*02
100	1118_6	1	0.0631	AGTGCTGGTGGGATTGTTCAAGAGACCCAGTAC	SAGGIVQETQY	Yes	VB	TRBV20-1*04	N/A	TRBJ2-5*01
