# Supplementary material for: Optimizing clustering of CDR3 sequences using natural language processing, Word2Vec, and KMeans
Source: Front Bioinform. 2025 Oct 2;5:1623488. doi: 10.3389/fbinf.2025.1623488 (PMC12528129; doi:10.3389/fbinf.2025.1623488)
Supplement: Supplementary file 5 [file DataSheet8.csv]

ID	Representative query name	Count	Frequency(%)	CDR3 nucleotide seq	CDR3 amino acid seq	Productive	Chain type	V gene	D gene	J gene
2	56_10	1	3.12	AGCGTTGAGGTGGGAGATTCATCCTACGAGCAGTACTTCG	SVEVGDSSYEQYF	Yes	VH	IGHV1-3*01,IGHV1-3*04,IGHV1-3*05	IGHD1-26*01,IGHD2-21*01,IGHD2-21*02	IGHJ2*01
4	127_2	1	3.12	GCCAGCAGCAAAATCTTCGAGGGAGTTGACTACGAGCAGTACTTCG	ASSKIFEGVDYEQYF	Yes	VH	IGHV1-45*01,IGHV1-45*02,IGHV1-45*03	IGHD3-10*03,IGHD4-17*01,IGHD4-23*01	IGHJ2*01,IGHJ4*01,IGHJ4*02
7	105_1	1	3.12	GCCAGCAGCCGAGGACAGGGGGAAGCCTACGAGCAGTACTTCG	ASSRGQGEAYEQYF	Yes	VH	IGHV3-41*02,IGHV4-30-2*01,IGHV4-30-2*06	IGHD3-16*01,IGHD3-16*02,IGHD3-16*03	IGHJ2*01
8	34_2	1	3.12	GCCAGCAGCCGAGGGCTAGCGGGAGACTACGAGCAGTACTTCG	ASSRGLAGDYEQYF	Yes	VH	IGHV3-41*02,IGHV4-30-2*01,IGHV4-30-2*06	IGHD4-17*01,IGHD4-23*01	IGHJ2*01
9	20_7	1	3.12	GCCAGCAGCCGTACCACTAGCGGGAGGAGATACGAGCAGTACTTCG	ASSRTTSGRRYEQYF	Yes	VH	IGHV3-38*02,IGHV3-38*03,IGHV4-30-2*01	IGHD1-26*01	IGHJ2*01
13	6_12	1	3.12	GCCAGCAGCTCTGGGACAGTCGAAGAGACCCAGTACTTCG	ASSSGTVEETQYF	Yes	VH	IGHV3-41*02,IGHV4-30-2*01,IGHV4-30-2*06	IGHD5-18*01,IGHD5-5*01	IGHJ2*01
18	96_1	1	3.12	GCCAGCAGCTTGGAAGGGGGCGGTCTCGGGCAGTACTTCG	ASSLEGGGLGQYF	Yes	VH	IGHV3-25*04,IGHV4-30-2*01,IGHV4-30-2*06	IGHD1-1*01,IGHD1-20*01,IGHD1-7*01	IGHJ2*01
19	10_2	1	3.12	GCCAGCAGGAGCCACCAGGGTGCCGAGCAGTACTTCG	ASRSHQGAEQYF	Yes	VH	IGHV3-62*06	IGHD6-13*01	IGHJ2*01
21	32_7	1	3.12	GCCAGCAGTGAAAAAATTTGGGGTTCCCAGTACTTCG	ASSEKIWGSQYF	Yes	VH	IGHV3-62*06	IGHD3-16*03	IGHJ2*01
22	145_1	1	3.12	GCCAGCAGTGAGATGGGACTGACCTACGAGCAGTACTTCG	ASSEMGLTYEQYF	Yes	VH	IGHV3-62*06	IGHD5-24*01,IGHD6-19*01	IGHJ2*01
23	41_1	1	3.12	GCCAGCAGTGTAATCAATACACGCGAGCAGTACTTCG	ASSVINTREQYF	Yes	VH	IGHV3-38*02,IGHV3-38*03,IGHV4-30-2*01	IGHD2-8*01,IGHD2-8*02,IGHD5-18*01	IGHJ2*01
24	75_1	1	3.12	GCCAGCAGTTATGGCCAGGCCGGGGGCATCGAGCAGTACTTCG	ASSYGQAGGIEQYF	Yes	VH	IGHV3-62*06	IGHD3-16*01	IGHJ2*01
26	148_1	1	3.12	GCCAGCAGTTTTCAGGGGGGCTCCTACGAGCAGTACTTCG	ASSFQGGSYEQYF	Yes	VH	IGHV3-21*03	IGHD3-10*03	IGHJ2*01
27	108_2	1	3.12	GCCAGCAGTTTTGTGCAGGGGGGTCGGGAGACCCAGTACTTCG	ASSFVQGGRETQYF	Yes	VH	IGHV3-38*02,IGHV3-38*03,IGHV4-30-2*01	IGHD1-26*01,IGHD2-21*01,IGHD2-21*02	IGHJ2*01
28	151_1	1	3.12	GCCAGCCGGGTCCAGTCGGAGACCCAGTACTTCG	ASRVQSETQYF	Yes	VH	IGHV3-62*06	IGHD2-2*01,IGHD2-2*02,IGHD2-2*03	IGHJ2*01
29	155_1	1	3.12	GCCATCAGTGAGTCGATGGCGGGGATCTACAATGAGCAGTTC	AISESMAGIYNEQF	Yes	VL	IGHV3-62*06	N/A	IGLJ1*01
30	39_1	1	3.12	GCCCCCCCGGGGGGGTTCAAAAACATTCAGTACTTCG	APPGGFKNIQYF	Yes	VH	IGHV1-45*01,IGHV1-45*02,IGHV1-45*03	IGHD3-16*01,IGHD3-16*02,IGHD3-16*03	IGHJ2*01
