# Supplementary material for: Optimizing clustering of CDR3 sequences using natural language processing, Word2Vec, and KMeans
Source: Front Bioinform. 2025 Oct 2;5:1623488. doi: 10.3389/fbinf.2025.1623488 (PMC12528129; doi:10.3389/fbinf.2025.1623488)
Supplement: Supplementary file 7 [file DataSheet9.csv]

ID	Representative query name	Count	Frequency(%)	CDR3 nucleotide seq	CDR3 amino acid seq	Productive	Chain type	V gene	D gene	J gene
2	39_1	1	1.61	AGCGTACAGGGGGCGCTTTTGGGTGAGCAGTACTTCG	SVQGALLGEQYF	Yes	VH	IGHV1-3*01,IGHV1-3*04,IGHV1-3*05	IGHD3-16*01,IGHD3-16*02,IGHD3-16*03	IGHJ2*01
4	116_1	1	1.61	GCCAGCAACTTTCTAAGAGCGGGAGGGAATCGAGAGACCCAGTACTTCG	ASNFLRAGGNRETQYF	Yes	VH	IGHV3-41*02,IGHV4-30-2*01,IGHV4-30-2*06	IGHD1-1*01,IGHD1-26*01,IGHD3-10*01	IGHJ2*01
7	133_1	1	1.61	GCCAGCAGAAAAAGTCGGGGCCCGGTGGGGGCCTGGGGCTCCTACGAGCAGTACTTCG	ASRKSRGPVGAWGSYEQYF	Yes	VH	IGHV1-45*01,IGHV1-45*02,IGHV1-45*03	IGHD3-10*01,IGHD3-10*02,IGHD3-16*01	IGHJ2*01,IGHJ5*01,IGHJ5*02
13	106_1	1	1.61	GCCAGCAGCAAAAGTAGGGGCCCGGTGGGGGCCTGGGGCTCCTACGAGCAGTACTTCG	ASSKSRGPVGAWGSYEQYF	Yes	VH	IGHV1-45*01,IGHV1-45*02,IGHV1-45*03	IGHD3-16*01,IGHD3-16*02,IGHD3-16*03	IGHJ2*01,IGHJ5*01,IGHJ5*02
14	129_1	1	1.61	GCCAGCAGCAAAAGTCGGGGCCCGGGGGGGGCCTGGGGCTCCTACGAGCAGTACTTCG	ASSKSRGPGGAWGSYEQYF	Yes	VH	IGHV3-21*03,IGHV4-30-2*01,IGHV4-30-2*06	IGHD3-10*01,IGHD3-10*02,IGHD5-12*01	IGHJ2*01,IGHJ5*01,IGHJ5*02
15	121_1	1	1.61	GCCAGCAGCAAAAGTCGGGGCCCGGTGGGGGCCTGGGGCTCCTACGAGCAGTACTTCG	ASSKSRGPVGAWGSYEQYF	Yes	VH	IGHV1-45*01,IGHV1-45*02,IGHV1-45*03	IGHD3-10*01,IGHD3-10*02,IGHD3-16*01	IGHJ2*01,IGHJ5*01,IGHJ5*02
17	153_2	1	1.61	GCCAGCAGCATCGGGACAGGGGGCTACGAGCAGTACTTCG	ASSIGTGGYEQYF	Yes	VH	IGHV1-69*04,IGHV1-69*05,IGHV1-69*09	IGHD5-12*01,IGHD5-18*02	IGHJ2*01
19	233_1	1	1.61	GCCAGCAGCCAAGCGGGGGCTAGCACAGATACGCAGTAT	ASSQAGASTDTQY	Yes	VK	IGKV2D-26*01,IGKV2D-26*02,IGKV2D-26*03	N/A	IGKJ2*01,IGKJ2*02,IGKJ2*03
23	7_1	1	1.61	GCCAGCAGCCCCCTAAGGGTTGGAGCATTATCCTACGAGCAGTACTTCG	ASSPLRVGALSYEQYF	Yes	VH	IGHV7-4-1*02,IGHV7-4-1*04	IGHD3-3*01,IGHD3-3*02,IGHD5-12*01	IGHJ2*01
25	194_1	1	1.61	GCCAGCAGCCGCGGACAGCTACCTTCCTACGAGCAGTACTTCG	ASSRGQLPSYEQYF	Yes	VH	IGHV3-21*03	IGHD5-18*01,IGHD5-5*01	IGHJ2*01
27	139_1	1	1.61	GCCAGCAGCCTGGGAGGCTACGAGCAGTACTTCG	ASSLGGYEQYF	Yes	VH	IGHV1-69*04,IGHV1-69*05,IGHV1-69*09	IGHD5-12*01,IGHD5-18*02	IGHJ2*01
30	24_1	1	1.61	GCCAGCAGCGGCAAAACTCTTTCTTTCTCTGAGACCCAGTACTTCG	ASSGKTLSFSETQYF	Yes	VH	IGHV3-13*01,IGHV3-13*02,IGHV3-13*03	IGHD6-25*01	IGHJ2*01
36	148_1	1	1.61	GCCAGCAGCTTGGGTGGGACAGCGGCATACGAGCAGTACTTCG	ASSLGGTAAYEQYF	Yes	VH	IGHV3-41*02,IGHV4-30-2*01,IGHV4-30-2*06	IGHD6-25*01	IGHJ2*01
38	221_1	1	1.61	GCCAGCAGG	ASR	Yes	VH	IGHV3-62*06	IGHD6-13*01	IGHJ1*01
39	125_1	1	1.61	GCCAGCAGGGATCGACGAGAGCAGCGCGACTGGTA	ASRDRREQRDW	Yes	VH	IGHV3-38*02,IGHV3-38*03,IGHV4-30-2*01	IGHD6-25*01	IGHJ2*01,IGHJ3*01,IGHJ3*02
40	30_1	1	1.61	GCCAGCAGTACAACAGGGGCGCGGGCTCAAGAGACCCAGTACTTCG	ASSTTGARAQETQYF	Yes	VH	IGHV3-62*06	IGHD1-1*01	IGHJ2*01
41	113_1	1	1.61	GCCAGCAGTATAGCGGGTGGGGAGACCCAGTACTTCG	ASSIAGGETQYF	Yes	VH	IGHV4-30-2*01,IGHV4-30-2*06,IGHV4-30-4*07	IGHD6-6*01	IGHJ2*01
42	83_1	1	1.61	GCCAGCAGTCCCCCGGGGGTTCACGAGCAGTACTTCG	ASSPPGVHEQYF	Yes	VH	IGHV3-25*04	IGHD3-10*03	IGHJ2*01
44	236_1	1	1.61	GCCAGCAGTCTGGTAATAGCTACACAATTCGACT	ASSLVIATQFD	Yes	VH	IGHV1-45*01,IGHV1-45*02,IGHV1-45*03	IGHD1-26*01,IGHD4-23*01,IGHD5-24*01	IGHJ5*01
45	20_1	1	1.61	GCCAGCAGTGAGCGGTGCTCTAGGGAGCACTTC	ASSERCSREHF	Yes	VH	IGHV3-62*06	IGHD6-19*01	IGHJ4*01,IGHJ4*03,IGHJ5*01
46	98_1	1	1.61	GCCAGCAGTGCTGCCTCCACCGGGACAGGATACTACGAGCAGTACTTCG	ASSAASTGTGYYEQYF	Yes	VH	IGHV3-62*06	IGHD6-19*01	IGHJ2*01
47	119_1	1	1.61	GCCAGCAGTGTTCGGACTAGCGGGATGGAGACCCAGTACTTCG	ASSVRTSGMETQYF	Yes	VH	IGHV1-45*01,IGHV1-45*02,IGHV1-45*03	IGHD3-10*02	IGHJ2*01
49	16_2	1	1.61	GCCAGCAGTTACGGGACACCAACCCAGCAGTACTTCG	ASSYGTPTQQYF	Yes	VH	IGHV3-38*02,IGHV3-38*03,IGHV4-30-2*01	IGHD2-2*01,IGHD2-2*02,IGHD2-2*03	IGHJ2*01
50	144_1	1	1.61	GCCAGCAGTTACTCGACTTTAGGACAAGAGACCCAGTACTTCG	ASSYSTLGQETQYF	Yes	VH	IGHV3-62*06	IGHD6-13*01,IGHD6-19*01	IGHJ2*01
51	43_1	1	1.61	GCCAGCAGTTACTCTTTTCAAGAGACCCAGTACTTCG	ASSYSFQETQYF	Yes	VH	IGHV3-62*06	IGHD6-13*01,IGHD6-19*01	IGHJ2*01
52	15_1	1	1.61	GCCAGCAGTTTAACTTTCCAGGGAGACGAGCAGTACTTCG	ASSLTFQGDEQYF	Yes	VH	IGHV3-62*06	IGHD3-10*03	IGHJ2*01
54	220_1	1	1.61	GCCAGCAGTTTATACCTTCAAGGCTACGAGCAGTACTTCG	ASSLYLQGYEQYF	Yes	VH	IGHV3-38*02,IGHV3-38*03,IGHV4-30-2*01	IGHD5-12*01,IGHD5-18*02	IGHJ2*01
56	69_7	1	1.61	GCCAGCATTAAAAGC	ASIKS	Yes	VH	IGHV3-62*06	IGHD3-3*02	IGHJ6*01
57	159_1	1	1.61	GCCAGCGGGCTAGGTGTCGAGCAGTACTTCG	ASGLGVEQYF	Yes	VH	IGHV1-8*01,IGHV1-8*02,IGHV1-8*03	IGHD2-8*01,IGHD2-8*02	IGHJ2*01
59	164_1	1	1.61	GCCAGCTCACCGCGGCCGGGACTAGCGGTCGTCGAGACCCAGTACTTCG	ASSPRPGLAVVETQYF	Yes	VH	IGHV4-30-4*02	IGHD4-11*01,IGHD4-17*01,IGHD4-23*01	IGHJ2*01
61	9_1	1	1.61	GCGAGCCTTGCGGGAGGGAGCTCCTACGAGCAGTACTTCG	ASLAGGSSYEQYF	Yes	VH	IGHV1-46*02,IGHV1-69*04,IGHV1-69*05	IGHD1-26*01	IGHJ2*01
