# Supplementary material for: Optimizing clustering of CDR3 sequences using natural language processing, Word2Vec, and KMeans
Source: Front Bioinform. 2025 Oct 2;5:1623488. doi: 10.3389/fbinf.2025.1623488 (PMC12528129; doi:10.3389/fbinf.2025.1623488)
Supplement: Supplementary file 9 [file DataSheet7.csv]

ID	Representative query name	Count	Frequency(%)	CDR3 nucleotide seq	CDR3 amino acid seq	Productive	Chain type	V gene	D gene	J gene
1	76_1	1	4.35	GCCACCAGCCTGGACAGGAACATTCAGTACTTCG	ATSLDRNIQYF	Yes	VH	IGHV1-45*01,IGHV1-45*02,IGHV1-45*03	IGHD2-2*01,IGHD2-2*02,IGHD2-2*03	IGHJ2*01
3	74_1	1	4.35	GCCAGCAGCACTTCACTACAGGGCTACGAGCAGTACTTCG	ASSTSLQGYEQYF	Yes	VH	IGHV3-41*02,IGHV4-30-2*01,IGHV4-30-2*06	IGHD5-12*01,IGHD5-18*02	IGHJ2*01
4	29_2	1	4.35	GCCAGCAGCCAAGAAAGGGCGGGGGTTTACGAGCAGTACTTCG	ASSQERAGVYEQYF	Yes	VH	IGHV3-25*04	IGHD3-3*01,IGHD3-9*01	IGHJ2*01
7	44_1	1	4.35	GCCAGCAGCCCCCGACCGGTCTACGAGCAGTACTTCG	ASSPRPVYEQYF	Yes	VH	IGHV3-62*06	IGHD6-13*01	IGHJ2*01
10	81_1	1	4.35	GCCAGCAGCCGAAGTCGGGGGGCGGCAGATACGCAGTAT	ASSRSRGAADTQY	Yes	VK	IGHV3-25*04	N/A	IGKJ2*01,IGKJ2*02,IGKJ2*03
11	77_1	1	4.35	GCCAGCAGCCTTAATGGGTACGAGCAGTACTTCG	ASSLNGYEQYF	Yes	VH	IGHV3-62*06	IGHD6-13*01	IGHJ2*01
12	26_1	1	4.35	GCCAGCAGCGGGAAGGATCCTTTGCAAAGAAAAAACATTCAGTACTTCG	ASSGKDPLQRKNIQYF	Yes	VH	IGHV3-13*01,IGHV3-13*02,IGHV3-13*03	IGHD6-25*01	IGHJ2*01
13	80_1	1	4.35	GCCAGCAGCGTATTTAGCGGGGAAGAGACCCAGTACTTCG	ASSVFSGEETQYF	Yes	VH	IGHV4-30-2*01,IGHV4-30-2*06,IGHV4-30-4*07	IGHD3-10*01,IGHD3-10*02	IGHJ2*01
14	16_1	1	4.35	GCCAGCAGCTACTCCAGGGAGCAAGAGACCCAGTACTTCG	ASSYSREQETQYF	Yes	VH	IGHV3-41*02,IGHV4-30-2*01,IGHV4-30-2*06	IGHD2-15*01	IGHJ2*01
19	27_1	1	4.35	GCCAGCAGCTTAGCTGGGGGGACCTACGAGCAGTACTTCG	ASSLAGGTYEQYF	Yes	VH	IGHV1-69*04,IGHV1-69*05,IGHV1-69*09	IGHD2-15*01,IGHD3-16*01,IGHD3-16*02	IGHJ2*01
22	46_2	1	4.35	GCCAGCCAATCCGTCGCGGGGGGGCCAGATACGCAGTAT	ASQSVAGGPDTQY	Yes	VK	IGHV3-25*04	N/A	IGKJ2*01,IGKJ2*02,IGKJ2*03
23	34_1	1	4.35	GCCAGCTTTAACCCGGGACGTAAATACGAGCAGTACTTCG	ASFNPGRKYEQYF	Yes	VH	IGHV1-45*01,IGHV1-45*02,IGHV1-45*03	IGHD1-14*01,IGHD3-3*01,IGHD3-9*01	IGHJ2*01
