# Supplementary material for: Optimizing clustering of CDR3 sequences using natural language processing, Word2Vec, and KMeans
Source: Front Bioinform. 2025 Oct 2;5:1623488. doi: 10.3389/fbinf.2025.1623488 (PMC12528129; doi:10.3389/fbinf.2025.1623488)
Supplement: Supplementary file 12 [file DataSheet5.csv]

ID	Representative query name	Count	Frequency(%)	CDR3 nucleotide seq	CDR3 amino acid seq	Productive	Chain type	V gene	D gene	J gene
4	562_1	2	0.488	GCCAGCAGTGAATTGACAGAGGGCCCCTACGAGCAGTACTTCG	ASSELTEGPYEQYF	Yes	VH	IGHV3-62*06	IGHD6-19*01	IGHJ2*01
5	970_1	2	0.488	GCCAGCAGTGTGGGGGGGACCTCAGAGACCCAGTACTTCG	ASSVGGTSETQYF	Yes	VH	IGHV3-21*03	IGHD2-21*02	IGHJ2*01
6	991_1	1	0.244	AGCGCCAGAGACAGGCCCTACGAGCAGTACTTCG	SARDRPYEQYF	Yes	VH	IGHV1-3*01,IGHV1-3*04,IGHV1-3*05	IGHD2-21*01,IGHD2-21*02	IGHJ2*01
7	444_1	1	0.244	AGCGCCAGGGACCGGCCCTACGAGCAGTACTTCG	SARDRPYEQYF	Yes	VH	IGHV1-3*01,IGHV1-3*04,IGHV1-3*05	IGHD2-21*01,IGHD2-21*02	IGHJ2*01,IGHJ4*02,IGHJ5*02
8	115_1	1	0.244	AGCGCTCGGGACCGACCCTACGAGCAGTACTTCG	SARDRPYEQYF	Yes	VH	IGHV1-3*01,IGHV1-3*04,IGHV1-3*05	IGHD2-21*01,IGHD2-21*02	IGHJ2*01
9	1523_1	1	0.244	AGCGGACTGAGCTCCTACGAGCAGTACTTCG	SGLSSYEQYF	Yes	VH	IGHV1-3*01,IGHV1-3*04,IGHV1-3*05	IGHD1-26*01	IGHJ2*01
12	451_1	1	0.244	AGCGTACCCGGGACAGGGGGCTTTGAGACCCAGTACTTCG	SVPGTGGFETQYF	Yes	VH	IGHV1-3*01,IGHV1-3*04,IGHV1-3*05	IGHD2-21*01,IGHD2-21*02	IGHJ2*01
13	147_1	1	0.244	AGCGTACGACCCAGACCCTACGAGCAGTACTTCG	SVRPRPYEQYF	Yes	VH	IGHV1-3*01,IGHV1-3*04,IGHV1-3*05	IGHD2-21*01,IGHD2-21*02	IGHJ2*01
14	1700_1	1	0.244	AGCGTAGCAGACAGGCCCTACGAGCAGTACTTCG	SVADRPYEQYF	Yes	VH	IGHV1-3*01,IGHV1-3*04,IGHV1-3*05	IGHD2-21*01,IGHD2-21*02	IGHJ2*01
15	166_1	1	0.244	AGCGTCAAGGACAGGCCCTACGAGCAGTACTTCG	SVKDRPYEQYF	Yes	VH	IGHV1-3*01,IGHV1-3*04,IGHV1-3*05	IGHD2-21*01,IGHD2-21*02	IGHJ2*01
16	43_6	1	0.244	AGCGTCCGGGACAGACCCTACGAGCAGTACTTCG	SVRDRPYEQYF	Yes	VH	IGHV1-3*01,IGHV1-3*04,IGHV1-3*05	IGHD2-21*01,IGHD2-21*02	IGHJ2*01
17	221_2	1	0.244	AGCGTCCGGGACAGGCCCTACGAGCAGTACTTCG	SVRDRPYEQYF	Yes	VH	IGHV1-3*01,IGHV1-3*04,IGHV1-3*05	IGHD2-21*01,IGHD2-21*02	IGHJ2*01
18	1593_1	1	0.244	AGCGTCCGGGACCGACCATACGAGCAGTACTTCG	SVRDRPYEQYF	Yes	VH	IGHV1-3*01,IGHV1-3*04,IGHV1-3*05	IGHD2-21*01,IGHD2-21*02	IGHJ2*01
19	247_3	1	0.244	AGCGTCCGGGACCGTCCCTACGAGCAGTACTTCG	SVRDRPYEQYF	Yes	VH	IGHV1-3*01,IGHV1-3*04,IGHV1-3*05	IGHD2-21*01,IGHD2-21*02	IGHJ2*01
20	1154_1	1	0.244	AGCGTCCGTGATCGACCCTACGAGCAGTACTTCG	SVRDRPYEQYF	Yes	VH	IGHV1-3*01,IGHV1-3*04,IGHV1-3*05	IGHD2-21*01,IGHD2-21*02	IGHJ2*01
21	116_1	1	0.244	AGCGTCGGAGACAGACCCTACGAGCAGTACTTCG	SVGDRPYEQYF	Yes	VH	IGHV1-3*01,IGHV1-3*04,IGHV1-3*05	IGHD2-21*01,IGHD2-21*02	IGHJ2*01
22	882_1	1	0.244	AGCGTCGTATCCGGGACAGGGGTTGGAGAGACCCAGTACTTCG	SVVSGTGVGETQYF	Yes	VH	IGHV1-3*01,IGHV1-3*04,IGHV1-3*05	IGHD2-21*01,IGHD2-21*02	IGHJ2*01
23	1127_1	1	0.244	AGCGTGAGGGACAGGCCCTACGAGCAGTACTTCG	SVRDRPYEQYF	Yes	VH	IGHV1-3*01,IGHV1-3*04,IGHV1-3*05	IGHD2-21*01,IGHD2-21*02	IGHJ2*01
24	1051_3	1	0.244	AGCGTTAGGGACAGGCCCTACGAGCAGTACTTCG	SVRDRPYEQYF	Yes	VH	IGHV1-3*01,IGHV1-3*04,IGHV1-3*05	IGHD2-21*01,IGHD2-21*02	IGHJ2*01
25	114_3	1	0.244	AGCGTTCAAGGAGGACAGTCGGGCTACGAGCAGTACTTCG	SVQGGQSGYEQYF	Yes	VH	IGHV1-3*01,IGHV1-3*04,IGHV1-3*05	IGHD5-12*01,IGHD5-18*02	IGHJ2*01
26	298_1	1	0.244	AGCGTTCGAGACCGACCCTACGAGCAGTACTTCG	SVRDRPYEQYF	Yes	VH	IGHV1-3*01,IGHV1-3*04,IGHV1-3*05	IGHD2-21*01,IGHD2-21*02	IGHJ2*01
27	1513_1	1	0.244	AGCGTTCGGGACAGGCCGTACGAGCAGTACTTCG	SVRDRPYEQYF	Yes	VH	IGHV1-3*01,IGHV1-3*04,IGHV1-3*05	IGHD2-21*01,IGHD2-21*02,IGHD3-10*01	IGHJ2*01
28	102_1	1	0.244	AGCGTTGAAGACAGACCGTACGAGCAGTACTTCG	SVEDRPYEQYF	Yes	VH	IGHV1-3*01,IGHV1-3*04,IGHV1-3*05	IGHD2-21*01,IGHD2-21*02	IGHJ2*01
30	1183_1	1	0.244	AGCGTTGACCGACAGGGAAAAGGCTACGAGCAGTACTTCG	SVDRQGKGYEQYF	Yes	VH	IGHV1-3*01,IGHV1-3*04,IGHV1-3*05	IGHD5-12*01,IGHD5-18*02	IGHJ2*01
31	686_2	1	0.244	AGCGTTGAGGACAGGCCCTACGAGCAGTACTTCG	SVEDRPYEQYF	Yes	VH	IGHV1-3*01,IGHV1-3*04,IGHV1-3*05	IGHD2-21*01,IGHD2-21*02	IGHJ2*01
32	872_1	1	0.244	AGCGTTGCCGACAGGCCCTACGAGCAGTACTTCG	SVADRPYEQYF	Yes	VH	IGHV1-3*01,IGHV1-3*04,IGHV1-3*05	IGHD2-21*01,IGHD2-21*02	IGHJ2*01
33	259_1	1	0.244	AGCGTTGGGGCAGCCCAAGAGACCCAGTACTTCG	SVGAAQETQYF	Yes	VH	IGHV1-3*01,IGHV1-3*04,IGHV1-3*05	IGHD2-21*01,IGHD2-21*02	IGHJ2*01
34	669_1	1	0.244	AGCGTTGTCGGGGCCGATACCTACGAGCAGTACTTCG	SVVGADTYEQYF	Yes	VH	IGHV1-3*01,IGHV1-3*04,IGHV1-3*05	IGHD2-21*01,IGHD2-21*02	IGHJ2*01
35	162_3	1	0.244	AGCGTTTCCAAAGGGCGGCTCTACGAGCAGTACTTCG	SVSKGRLYEQYF	Yes	VH	IGHV1-3*01,IGHV1-3*04,IGHV1-3*05	IGHD2-21*01,IGHD2-21*02	IGHJ2*01
38	1758_1	1	0.244	CACAGAGATAGAAAGCTGTCGGGTTCT	HRDRKLSGS	Yes	VK	IGKV1-39*01,IGKV1D-39*01	N/A	IGKJ2*01,IGKJ2*02
43	1577_1	1	0.244	GCCACCAGCACAGGATCCTCCTACGAGCAGTACTTCG	ATSTGSSYEQYF	Yes	VH	IGHV1-45*01,IGHV1-45*02,IGHV1-45*03	IGHD2-2*01,IGHD2-2*02,IGHD2-2*03	IGHJ2*01
45	416_1	1	0.244	GCCACCAGCAGAGATACTAGCGGGTTAGCCAAAAACATTCAGTACTTCG	ATSRDTSGLAKNIQYF	Yes	VH	IGHV1-45*01,IGHV1-45*02,IGHV1-45*03	IGHD1-26*01	IGHJ2*01
46	1473_1	1	0.244	GCCACCAGCAGAGATCACAGGGTTGAGACCCAGTACTTCG	ATSRDHRVETQYF	Yes	VH	IGHV1-45*01,IGHV1-45*02,IGHV1-45*03	IGHD2-2*01,IGHD2-2*02,IGHD2-2*03	IGHJ2*01
47	472_2	1	0.244	GCCACCAGCAGAGATGAGGACGAGCAGTACTTCG	ATSRDEDEQYF	Yes	VH	IGHV1-45*01,IGHV1-45*02,IGHV1-45*03	IGHD5-24*01	IGHJ2*01
49	598_1	1	0.244	GCCACCAGCGGAGAGGGGGTCGGGTACGAGCAGTACTTCG	ATSGEGVGYEQYF	Yes	VH	IGHV1-45*01,IGHV1-45*02,IGHV1-45*03	IGHD2-2*01,IGHD2-2*02,IGHD2-2*03	IGHJ2*01
53	1249_1	1	0.244	GCCAGAAGCTTGGGCCCC	ARSLGP	Yes	VH	IGHV3-38*02,IGHV3-38*03	IGHD3-16*01,IGHD3-16*02,IGHD3-16*03	IGHJ5*02
56	1191_1	1	0.244	GCCAGCAAAAACTACGGTCGAGAGACCCAGTACTTCG	ASKNYGRETQYF	Yes	VH	IGHV3-25*04	IGHD4-17*01,IGHD4-23*01	IGHJ2*01,IGHJ6*01,IGHJ6*02
57	610_4	1	0.244	GCCAGCAACCCTATGGGGCAGGCCGACGAGCAGTACTTCG	ASNPMGQADEQYF	Yes	VH	IGHV4-30-2*01,IGHV4-30-2*06,IGHV4-30-4*07	IGHD3-10*01,IGHD3-10*03,IGHD5-18*01	IGHJ2*01
58	1466_1	1	0.244	GCCAGCAACTCCGGGACACCTTCCTACGAGCAGTACTTCG	ASNSGTPSYEQYF	Yes	VH	IGHV1-68*01,IGHV1-68*02,IGHV1-68*03	IGHD4-23*01,IGHD5-12*01,IGHD5-18*02	IGHJ2*01
59	870_1	1	0.244	GCCAGCACCCAGGGGTTAGGCTACGAGCAGTACTTCG	ASTQGLGYEQYF	Yes	VH	IGHV3-13*01,IGHV3-13*02,IGHV3-13*03	IGHD5-12*01,IGHD5-18*02	IGHJ2*01
60	1263_1	1	0.244	GCCAGCACCCCCGACAGGGGGGGTTTCGAGCAGTACTTCG	ASTPDRGGFEQYF	Yes	VH	IGHV3-62*06	IGHD3-16*01,IGHD3-16*02,IGHD3-16*03	IGHJ2*01
61	530_1	1	0.244	GCCAGCACCCGGCGGACCCTCCTTAGGGAGACCCAGTACTTCG	ASTRRTLLRETQYF	Yes	VH	IGHV3-25*04	IGHD3-10*03	IGHJ2*01
63	571_15	1	0.244	GCCAGCACCTCGGGGACTCCTTACGAGCAGTACTTCG	ASTSGTPYEQYF	Yes	VH	IGHV3-21*03	IGHD3-10*01,IGHD3-10*02	IGHJ2*01
65	1417_1	1	0.244	GCCAGCACCTTACAGGGGTCCCAAGAGACCCAGTACTTCG	ASTLQGSQETQYF	Yes	VH	IGHV3-41*02,IGHV4-30-2*01,IGHV4-30-2*06	IGHD3-10*03,IGHD3-16*03,IGHD4-11*01	IGHJ2*01
67	290_2	1	0.244	GCCAGCAGAACGTTA	ASRTL	Yes	VH	IGHV3-62*06	IGHD6-13*01	IGHJ6*01
68	754_1	1	0.244	GCCAGCAGAAGGGAGCTTGTGCAAGAGACCCAGTACTTCG	ASRRELVQETQYF	Yes	VH	IGHV3-62*06	IGHD1-26*01	IGHJ2*01
69	1057_3	1	0.244	GCCAGCAGAATAGCGGGGGGCTGGGAGACCCAGTACTTCG	ASRIAGGWETQYF	Yes	VH	IGHV3-21*03	IGHD1-26*01,IGHD6-19*01	IGHJ2*01
70	1427_1	1	0.244	GCCAGCAGAATTTACCACAGGGGGTCCTACGAGCAGTACTTCG	ASRIYHRGSYEQYF	Yes	VH	IGHV3-62*06	IGHD5-12*01,IGHD5-18*02,IGHD6-13*01	IGHJ2*01
71	132_2	1	0.244	GCCAGCAGACCCCGGACAGGGGCCCAAGAGACCCAGTACTTCG	ASRPRTGAQETQYF	Yes	VH	IGHV1-45*01,IGHV1-45*02,IGHV1-45*03	IGHD1-14*01,IGHD3-10*03,IGHD5-24*01	IGHJ2*01
73	1386_1	1	0.244	GCCAGCAGC	ASS	Yes	VH	IGHV3-62*06	IGHD6-13*01	IGHJ6*01
76	1550_1	1	0.244	GCCAGCAGCAACACAGGGCGCGAGCAGTACTTCG	ASSNTGREQYF	Yes	VH	IGHV1-69*04,IGHV1-69*05,IGHV1-69*09	IGHD3-10*03,IGHD6-13*01	IGHJ2*01
77	1185_1	1	0.244	GCCAGCAGCAATCGTGCTGGGCAGGGGGCTCGATACGAGCAGTACTTCG	ASSNRAGQGARYEQYF	Yes	VH	IGHV3-25*04	IGHD3-10*03,IGHD3-16*01,IGHD3-16*02	IGHJ2*01
79	1701_1	1	0.244	GCCAGCAGCACACGGGGGGGCGACGAGCAGTACTTCG	ASSTRGGDEQYF	Yes	VH	IGHV3-25*04	IGHD3-10*01,IGHD3-10*02,IGHD3-16*01	IGHJ2*01
80	331_1	1	0.244	GCCAGCAGCACATCGATGAAGGGAAGGGAGACCCAGTACTTCG	ASSTSMKGRETQYF	Yes	VH	IGHV1-45*01,IGHV1-45*02,IGHV1-45*03	IGHD3-10*03	IGHJ2*01
81	1398_1	1	0.244	GCCAGCAGCACTTCCAGTTCGGGGATAGCCAAAAACATTCAGTACTTCG	ASSTSSSGIAKNIQYF	Yes	VH	IGHV3-62*06	IGHD3-10*01,IGHD3-10*02	IGHJ2*01
82	1406_2	1	0.244	GCCAGCAGCAGA	ASSR	Yes	VH	IGHV3-62*06	IGHD6-13*01	IGHJ1*01,IGHJ4*02,IGHJ5*02
85	1713_1	1	0.244	GCCAGCAGCATCGGGGGGTTGCGAGAGACCCAGTACTTCG	ASSIGGLRETQYF	Yes	VH	IGHV3-53*04,IGHV3-53*05,IGHV3-53*06	IGHD3-10*01,IGHD3-10*02	IGHJ2*01
86	1597_1	1	0.244	GCCAGCAGCCAA	ASSQ	Yes	VH	IGHV3-25*04	N/A	IGHJ6*01
90	1176_1	1	0.244	GCCAGCAGCCAAAGACTAGCCGCAAGCACAGATACGCAGTAT	ASSQRLAASTDTQY	Yes	VK	IGHV3-25*04	N/A	IGKJ2*01,IGKJ2*02,IGKJ2*03
91	949_1	1	0.244	GCCAGCAGCCAAAGACTAGCGAGCAGCACAGATACGCAGTAT	ASSQRLASSTDTQY	Yes	VK	IGHV3-25*04	N/A	IGKJ2*01,IGKJ2*02,IGKJ2*03
92	1064_2	1	0.244	GCCAGCAGCCAAAGACTCGCAGCTAGCACAGATACGCAGTAT	ASSQRLAASTDTQY	Yes	VK	IGHV3-25*04	N/A	IGKJ2*01,IGKJ2*02,IGKJ2*03
95	1569_1	1	0.244	GCCAGCAGCCAACGACTAGCGGCGAGCACAGATACGCAGTAT	ASSQRLAASTDTQY	Yes	VK	IGHV3-25*04	N/A	IGKJ2*01,IGKJ2*02,IGKJ2*03
98	1113_1	1	0.244	GCCAGCAGCCAAGACCCGGCTAGCGGGGGGGCGGTGCAGTACTTCG	ASSQDPASGGAVQYF	Yes	VH	IGHV3-25*04	IGHD6-25*01	IGHJ2*01
99	781_1	1	0.244	GCCAGCAGCCAAGAGCCTCTAAGCTACACC	ASSQEPLSYT	Yes	VK	IGHV3-25*04	N/A	IGKJ5*01
100	865_1	1	0.244	GCCAGCAGCCAAGAGGGACAGGGGAATGAAAAACTGTTT	ASSQEGQGNEKLF	Yes	VK	IGHV3-25*04	N/A	IGKJ2*01,IGKJ2*02,IGKJ2*03
