# Supplementary material for: Optimizing clustering of CDR3 sequences using natural language processing, Word2Vec, and KMeans
Source: Front Bioinform. 2025 Oct 2;5:1623488. doi: 10.3389/fbinf.2025.1623488 (PMC12528129; doi:10.3389/fbinf.2025.1623488)
Supplement: Supplementary file 15 [file DataSheet1.csv]

ID	Representative query name	Count	Frequency(%)	CDR3 nucleotide seq	CDR3 amino acid seq	Productive	Chain type	V gene	D gene	J gene
1	2160_8	1	0.0443	ACCAGCAGCCAAGATATCAGGGGCTCACGCCTGAGCTCCTACGAGCAGTAC	TSSQDIRGSRLSSYEQY	Yes	VB	TRBV1*01	TRBD1*01	TRBJ2-7*01
2	30_732	1	0.0443	ACCAGCAGCCAAGATTTCAAAGGACCCTATGGCTACACC	TSSQDFKGPYGYT	Yes	VB	TRBV1*01	N/A	TRBJ1-2*01
8	546_16	1	0.0443	ACCGATGGGGGGGACCTAGCGGGAGGATCGAGAACGGCCTACAATGAGCAGTTC	TDGGDLAGGSRTAYNEQF	Yes	VB	TRBV12-2*01	TRBD2*02	TRBJ2-1*01
11	596_20	1	0.0443	AGCGCCAGGGACCTAGAGCAGTAC	SARDLEQY	Yes	VB	TRBV29-1*03	TRBD1*01,TRBD2*01,TRBD2*02	TRBJ2-7*01
12	209_68	1	0.0443	AGCGCCGGGCCTGGAGCCGACGAGCAGTAC	SAGPGADEQY	Yes	VB	TRBV29-1*03	N/A	TRBJ2-7*01
13	844_12	1	0.0443	AGCGCCTCGGGTAATGAAAAACTGTTT	SASGNEKLF	Yes	VB	TRBV29-1*03	N/A	TRBJ1-4*01
14	228_42	1	0.0443	AGCGTCAAAGTTAGTGGCTATGGCTACACC	SVKVSGYGYT	Yes	VB	TRBV29-1*01	N/A	TRBJ1-2*01
15	1120_11	1	0.0443	AGCGTCCAACAGGGTGATAGGGGCACTGAAGCTTTC	SVQQGDRGTEAF	Yes	VB	TRBV29-1*01,TRBV29-1*02	TRBD1*01	TRBJ1-1*01
16	1683_11	1	0.0443	AGCGTCCGCCCGAGGGGGAACGAGCAGTAC	SVRPRGNEQY	Yes	VB	TRBV29-1*01,TRBV29-1*02	TRBD1*01	TRBJ2-7*01
17	1117_28	1	0.0443	AGCGTTCCCATGGGAGACGCTCACGGGCAAGAGACCCAGTAC	SVPMGDAHGQETQY	Yes	VB	TRBV29-1*01,TRBV29-1*02	TRBD2*02	TRBJ2-5*01
19	1279_13	1	0.0443	AGCGTTGAACGCCCGTCTGTTCAGGGTACCCACGAGCAGTAC	SVERPSVQGTHEQY	Yes	VB	TRBV29-1*01,TRBV29-1*02	TRBD1*01	TRBJ2-7*01
20	694_18	1	0.0443	AGCGTTGACCGAGCCAGGGAGGACGACTATGGCTACACC	SVDRAREDDYGYT	Yes	VB	TRBV29-1*01,TRBV29-1*02	TRBD2*02	TRBJ1-2*01
21	1189_12	1	0.0443	AGCGTTGAGGGACCGGTTGGGGGCTACACC	SVEGPVGGYT	Yes	VB	TRBV29-1*01,TRBV29-1*02	TRBD1*01,TRBD2*01,TRBD2*02	TRBJ1-2*01
24	662_16	1	0.0443	AGCGTTGATACGGGCTTCACTGAAGCTTTC	SVDTGFTEAF	Yes	VB	TRBV29-1*01,TRBV29-1*02	N/A	TRBJ1-1*01
25	1608_8	1	0.0443	AGCGTTGCAGGTGGACAGGGCCTATCTCGGGATGGCTACACC	SVAGGQGLSRDGYT	Yes	VB	TRBV29-1*01	TRBD1*01	TRBJ1-2*01
26	1504_3	1	0.0443	AGCGTTGCCCGGGACCGCTCCGAGCAGTAC	SVARDRSEQY	Yes	VB	TRBV29-1*01,TRBV29-1*02	TRBD1*01,TRBD2*01,TRBD2*02	TRBJ2-7*01
27	489_21	1	0.0443	AGCGTTGCGGATTTGAGAAATGGCTACACC	SVADLRNGYT	Yes	VB	TRBV29-1*01,TRBV29-1*02	N/A	TRBJ1-2*01
28	1646_4	1	0.0443	AGCGTTGGCCGGGACACAGATCGAAACACCATATAT	SVGRDTDRNTIY	Yes	VB	TRBV29-1*01,TRBV29-1*02	TRBD1*01	TRBJ1-3*01
29	518_24	1	0.0443	AGCGTTGGCGGCAGCGCATCCTACGAGCAGTAC	SVGGSASYEQY	Yes	VB	TRBV29-1*01,TRBV29-1*02	N/A	TRBJ2-7*01
30	1659_6	1	0.0443	AGCGTTGGTCTGAACACTGAAGCTTTC	SVGLNTEAF	Yes	VB	TRBV29-1*01	N/A	TRBJ1-1*01
32	906_40	1	0.0443	AGCGTTGTACCCCGAGGGAGGATCATTGTGAACACTGAAGCTTTC	SVVPRGRIIVNTEAF	Yes	VB	TRBV29-1*01,TRBV29-1*02	TRBD2*02	TRBJ1-1*01
33	1173_14	1	0.0443	AGCGTTGTAGAAGGAACCTACGAGCAGTAC	SVVEGTYEQY	Yes	VB	TRBV29-1*01	N/A	TRBJ2-7*01
34	657_19	1	0.0443	AGCGTTGTAGGAGATGGCTACACC	SVVGDGYT	Yes	VB	TRBV29-1*01	N/A	TRBJ1-2*01
35	801_9	1	0.0443	AGCGTTGTCGGGACCCAAATCCTTACGCAGTAT	SVVGTQILTQY	Yes	VB	TRBV29-1*01,TRBV29-1*02	TRBD1*01,TRBD2*01,TRBD2*02	TRBJ2-3*01
36	1014_20	1	0.0443	AGCGTTGTGGGCACTGAAGCTTTC	SVVGTEAF	Yes	VB	TRBV29-1*01	N/A	TRBJ1-1*01
37	1091_38	1	0.0443	AGCGTTGTGGGGGAGACCCAGTAC	SVVGETQY	Yes	VB	TRBV29-1*01	N/A	TRBJ2-5*01
38	2253_9	1	0.0443	AGCGTTGTGTTGGATTACAATCAGCCCCAGCAT	SVVLDYNQPQH	Yes	VB	TRBV29-1*01,TRBV29-1*02	N/A	TRBJ1-5*01
39	1222_19	1	0.0443	AGCGTTTCTGAAGGCAATCAGCCCCAGCAT	SVSEGNQPQH	Yes	VB	TRBV29-1*01,TRBV29-1*02	N/A	TRBJ1-5*01
40	2183_15	1	0.0443	AGGGCCCTCGGCGGTGGGGGCACAGATACGCAGTAT	RALGGGGTDTQY	Yes	VB	TRBV20-1*01,TRBV20-1*02,TRBV20-1*03	N/A	TRBJ2-3*01
41	2237_30	1	0.0443	AGGGGCAAAAAAGAGACCCAGTAC	RGKKETQY	Yes	VB	TRBV5-3*01,TRBV5-3*02	TRBD2*02	TRBJ2-5*01
42	1010_20	1	0.0443	AGTGCAAAGAGCAGAAGCGGGGCCTCCTACAATGAGCAGTTC	SAKSRSGASYNEQF	Yes	VB	TRBV20-1*01,TRBV20-1*02,TRBV20-1*03	TRBD2*01	TRBJ2-1*01
43	1772_22	1	0.0443	AGTGCAAAGGAGTATCGGGGGAGAGGGGACGGTACGCAGTAT	SAKEYRGRGDGTQY	Yes	VB	TRBV20-1*01,TRBV20-1*02,TRBV20-1*03	TRBD2*01	TRBJ2-3*01
44	1346_7	1	0.0443	AGTGCACCCAGTATGGGGTTAGCTAACTATGGCTACACC	SAPSMGLANYGYT	Yes	VB	TRBV20-1*01,TRBV20-1*02,TRBV20-1*03	N/A	TRBJ1-2*01
47	732_19	1	0.0443	AGTGCAGAGCGAGGGACCTACGAGCAGTAC	SAERGTYEQY	Yes	VB	TRBV20-1*01,TRBV20-1*02,TRBV20-1*03	TRBD2*02	TRBJ2-7*01
48	857_15	1	0.0443	AGTGCAGCACAGGGGATGGCTCAGCCCCAGCAT	SAAQGMAQPQH	Yes	VB	TRBV20-1*01,TRBV20-1*02,TRBV20-1*03	TRBD1*01	TRBJ1-5*01
49	2086_20	1	0.0443	AGTGCCAATGGTAGGAGGGGCCTCGGCACTGAAGCTTTC	SANGRRGLGTEAF	Yes	VB	TRBV20-1*01,TRBV20-1*02,TRBV20-1*03	TRBD2*02	TRBJ1-1*01
50	1183_9	1	0.0443	AGTGCCAGAGACAGGGGAGGTGAAGCTTTC	SARDRGGEAF	Yes	VB	TRBV20-1*01	TRBD1*01,TRBD2*02	TRBJ1-1*01
51	330_53	1	0.0443	AGTGCCAGGACAGGGAGCAATCAGCCCCAGCAT	SARTGSNQPQH	Yes	VB	TRBV20-1*01,TRBV20-1*04,TRBV20-1*05	TRBD1*01	TRBJ1-5*01
52	338_55	1	0.0443	AGTGCCAGGCGACTAGGGGAAAACATTCAGTAC	SARRLGENIQY	Yes	VB	TRBV20-1*01,TRBV20-1*04,TRBV20-1*05	TRBD2*01,TRBD2*02	TRBJ2-4*01
53	2204_7	1	0.0443	AGTGCCAGGGGCGAGGTCGAGCAGTAC	SARGEVEQY	Yes	VB	TRBV20-1*01,TRBV20-1*04,TRBV20-1*05	N/A	TRBJ2-7*01
54	1401_14	1	0.0443	AGTGCCATGCGCTTCTACGAGCAGTAC	SAMRFYEQY	Yes	VB	TRBV20-1*01,TRBV20-1*02,TRBV20-1*03	N/A	TRBJ2-7*01
55	1837_5	1	0.0443	AGTGCCCAACTAGCGGGAGTGACCTACGAGCAGTAC	SAQLAGVTYEQY	Yes	VB	TRBV20-1*01,TRBV20-1*02,TRBV20-1*03	TRBD2*02	TRBJ2-7*01
57	373_56	1	0.0443	AGTGCCCCGCGGGGGCCGACGTACAATGAGCAGTTC	SAPRGPTYNEQF	Yes	VB	TRBV20-1*01,TRBV20-1*02,TRBV20-1*03	TRBD2*01	TRBJ2-1*01
58	1600_8	1	0.0443	AGTGCCCCGGGACAGGGTCCCCTTGTGAACACTGAAGCTTTC	SAPGQGPLVNTEAF	Yes	VB	TRBV20-1*01,TRBV20-1*02,TRBV20-1*03	TRBD1*01	TRBJ1-1*01
59	339_45	1	0.0443	AGTGCCCCTCTCATTCCAGGGGCTTTC	SAPLIPGAF	Yes	VB	TRBV20-1*01,TRBV20-1*02,TRBV20-1*03	TRBD1*01	TRBJ1-1*01
60	1283_27	1	0.0443	AGTGCCCGTAAGACAGGGCCCAATGAGCAGTTC	SARKTGPNEQF	Yes	VB	TRBV20-1*01,TRBV20-1*02,TRBV20-1*03	TRBD1*01	TRBJ2-1*01
61	859_16	1	0.0443	AGTGCCCGTACAAAACCTCGGACAGGGGAAATTTATGGCTACACC	SARTKPRTGEIYGYT	Yes	VB	TRBV20-1*01,TRBV20-1*02,TRBV20-1*03	TRBD1*01	TRBJ1-2*01
62	1067_18	1	0.0443	AGTGCCGATCCACATTTAAACACTGAAGCTTTC	SADPHLNTEAF	Yes	VB	TRBV20-1*01,TRBV20-1*02,TRBV20-1*03	N/A	TRBJ1-1*01
63	1390_15	1	0.0443	AGTGCCGCCGATAGCGGGAGAATAGGCAATGAGCAGTTC	SAADSGRIGNEQF	Yes	VB	TRBV20-1*01,TRBV20-1*02,TRBV20-1*03	TRBD2*02	TRBJ2-1*01
64	1345_10	1	0.0443	AGTGCCGGGACAGGGCTTAACTATGGCTACACC	SAGTGLNYGYT	Yes	VB	TRBV20-1*01,TRBV20-1*02,TRBV20-1*03	TRBD1*01	TRBJ1-2*01
65	871_10	1	0.0443	AGTGCCGGGACTAGCTTCTCCGACGAGCAGTAC	SAGTSFSDEQY	Yes	VB	TRBV20-1*01,TRBV20-1*02,TRBV20-1*03	TRBD2*01,TRBD2*02	TRBJ2-7*01
66	1344_4	1	0.0443	AGTGCCGGGGACCCGGCGGCGTATGGCTACACC	SAGDPAAYGYT	Yes	VB	TRBV20-1*01,TRBV20-1*02,TRBV20-1*03	TRBD1*01,TRBD2*01,TRBD2*02	TRBJ1-2*01
67	239_38	1	0.0443	AGTGCCGGGGCGGGGAAGGCGGACACTGAAGCTTTC	SAGAGKADTEAF	Yes	VB	TRBV20-1*01,TRBV20-1*02,TRBV20-1*03	TRBD2*01	TRBJ1-1*01
69	19_1980	1	0.0443	AGTGCCTTCCGGGACAGGGGACTATGGCGCTATGGCTACACC	SAFRDRGLWRYGYT	Yes	VB	TRBV20-1*01,TRBV20-1*02,TRBV20-1*03	TRBD1*01	TRBJ1-2*01
70	1464_14	1	0.0443	AGTGCGAACAGGGACGGCAGACAAGAGACCCAGTAC	SANRDGRQETQY	Yes	VB	TRBV20-1*01,TRBV20-1*02,TRBV20-1*03	TRBD1*01	TRBJ2-5*01
71	1136_15	1	0.0443	AGTGCGAAGACAGGAACCTACGAGCAGTAC	SAKTGTYEQY	Yes	VB	TRBV20-1*01,TRBV20-1*02,TRBV20-1*03	TRBD1*01	TRBJ2-7*01
73	1915_5	1	0.0443	AGTGCGGAGGGACTGAGCTCCTACGAGCAGTAC	SAEGLSSYEQY	Yes	VB	TRBV20-1*01,TRBV20-1*02,TRBV20-1*03	TRBD2*01,TRBD2*02	TRBJ2-7*01
74	498_25	1	0.0443	AGTGCGGGGCGAGGCCAAATAGCCAAAAACATTCAGTAC	SAGRGQIAKNIQY	Yes	VB	TRBV20-1*01,TRBV20-1*02,TRBV20-1*03	TRBD1*01	TRBJ2-4*01
75	1686_8	1	0.0443	AGTGCGGGTAGCGGGAGCGGGGGGAATGAGCAGTTC	SAGSGSGGNEQF	Yes	VB	TRBV20-1*01,TRBV20-1*02,TRBV20-1*03	TRBD2*01,TRBD2*02	TRBJ2-1*01
76	208_46	1	0.0443	AGTGCTAAACCCGGGACTAGCGGGAGTCAGTAC	SAKPGTSGSQY	Yes	VB	TRBV20-1*01,TRBV20-1*04,TRBV20-1*05	TRBD2*02	TRBJ2-7*01
77	1143_25	1	0.0443	AGTGCTAAAGACAGCGACAAGGACACCGGGGAGCTGTTT	SAKDSDKDTGELF	Yes	VB	TRBV20-1*01	N/A	TRBJ2-2*01
78	2244_16	1	0.0443	AGTGCTAACAACGGACAGGGGACCACTGAAGCTTTC	SANNGQGTTEAF	Yes	VB	TRBV20-1*01,TRBV20-1*04,TRBV20-1*05	TRBD1*01	TRBJ1-1*01
79	706_19	1	0.0443	AGTGCTAACCCACTCCTAGCGGGAGGAACCTACGAGCAGTAC	SANPLLAGGTYEQY	Yes	VB	TRBV20-1*01,TRBV20-1*04,TRBV20-1*05	TRBD2*02	TRBJ2-7*01
80	1514_3	1	0.0443	AGTGCTAAGTCTCTTCACGAGCAGTAC	SAKSLHEQY	Yes	VB	TRBV20-1*01,TRBV20-1*04,TRBV20-1*05	N/A	TRBJ2-7*01
81	1439_6	1	0.0443	AGTGCTAATCATCAGCCCCAGCAT	SANHQPQH	Yes	VB	TRBV20-1*01,TRBV20-1*04,TRBV20-1*05	N/A	TRBJ1-5*01
82	911_6	1	0.0443	AGTGCTAATCATCCAGGGACAGCTAAATTTACC	SANHPGTAKFT	Yes	VB	TRBV20-1*01,TRBV20-1*04,TRBV20-1*05	TRBD1*01	TRBJ1-2*01
83	94_127	1	0.0443	AGTGCTAATTCGAACAGGGCTTCGGGGGCCAACGTCCTGACT	SANSNRASGANVLT	Yes	VB	TRBV20-1*01,TRBV20-1*04,TRBV20-1*05	TRBD1*01	TRBJ2-6*01
84	1930_15	1	0.0443	AGTGCTACAGCGGGGGGGCGGGATACGCAGTAT	SATAGGRDTQY	Yes	VB	TRBV20-1*01	TRBD2*01	TRBJ2-3*01
85	195_50	1	0.0443	AGTGCTACATCGCCTGTCTCTGGGGCCAACGTCCTGACT	SATSPVSGANVLT	Yes	VB	TRBV20-1*01,TRBV20-1*04,TRBV20-1*05	N/A	TRBJ2-6*01
86	2034_3	1	0.0443	AGTGCTACCCCGGGTAACGATCAGCCCCAGCAT	SATPGNDQPQH	Yes	VB	TRBV20-1*01,TRBV20-1*04,TRBV20-1*05	TRBD2*01	TRBJ1-5*01
87	860_11	1	0.0443	AGTGCTACCCGAAGCGGGAGGTACGAGCAGTAC	SATRSGRYEQY	Yes	VB	TRBV20-1*01,TRBV20-1*04,TRBV20-1*05	TRBD2*02	TRBJ2-7*01
88	1087_19	1	0.0443	AGTGCTACCCGGTCGGGGTTGAATGAGCAGTTC	SATRSGLNEQF	Yes	VB	TRBV20-1*01,TRBV20-1*04,TRBV20-1*05	TRBD2*01	TRBJ2-1*01
89	1906_4	1	0.0443	AGTGCTACGGGAGCTAACTATGGCTACACC	SATGANYGYT	Yes	VB	TRBV20-1*01,TRBV20-1*04,TRBV20-1*05	TRBD2*02	TRBJ1-2*01
90	1273_6	1	0.0443	AGTGCTACTCCGAGAGACAGGCTAAAAGGGAGCGAGCAGTAC	SATPRDRLKGSEQY	Yes	VB	TRBV20-1*01,TRBV20-1*04,TRBV20-1*05	TRBD1*01	TRBJ2-7*01
92	465_42	1	0.0443	AGTGCTAGAACTAGCGGGAGCACCGGGGAGCTGTTT	SARTSGSTGELF	Yes	VB	TRBV20-1*01,TRBV20-1*05,TRBV20-1*07	TRBD2*02	TRBJ2-2*01
93	1230_5	1	0.0443	AGTGCTAGAAGGGACAGGGGGTACGAGCAGTAC	SARRDRGYEQY	Yes	VB	TRBV20-1*01,TRBV20-1*05,TRBV20-1*07	TRBD1*01	TRBJ2-7*01
94	931_15	1	0.0443	AGTGCTAGAATCCAGCGAGGCACAGATACGCAGTAT	SARIQRGTDTQY	Yes	VB	TRBV20-1*01,TRBV20-1*05,TRBV20-1*07	N/A	TRBJ2-3*01
95	1888_3	1	0.0443	AGTGCTAGACCAACGGGGACTACAATTGAGCAGTTC	SARPTGTTIEQF	Yes	VB	TRBV20-1*01,TRBV20-1*05,TRBV20-1*07	TRBD2*01,TRBD2*02	TRBJ2-1*01
96	1006_24	1	0.0443	AGTGCTAGACCCAGCGGGACATTGTCCTACGAGCAGTAC	SARPSGTLSYEQY	Yes	VB	TRBV20-1*01,TRBV20-1*05,TRBV20-1*07	TRBD2*02	TRBJ2-7*01
97	1717_17	1	0.0443	AGTGCTAGACCCCTAGCGGGAGGGCGGAAACCCCGCTCCTACGAGCAGTAC	SARPLAGGRKPRSYEQY	Yes	VB	TRBV20-1*01,TRBV20-1*05,TRBV20-1*07	TRBD2*02	TRBJ2-7*01
98	1677_10	1	0.0443	AGTGCTAGACCTAGCGGGAGGCTCTCCTACGAGCAGTAC	SARPSGRLSYEQY	Yes	VB	TRBV20-1*01,TRBV20-1*05,TRBV20-1*07	TRBD2*02	TRBJ2-7*01
99	1321_10	1	0.0443	AGTGCTAGACGGACAGGGGTCTACGAGCAGTAC	SARRTGVYEQY	Yes	VB	TRBV20-1*01,TRBV20-1*05,TRBV20-1*07	TRBD1*01	TRBJ2-7*01
100	1535_7	1	0.0443	AGTGCTAGACTCCCTAGACGGGGGACATTCTATGGCTACACC	SARLPRRGTFYGYT	Yes	VB	TRBV20-1*01,TRBV20-1*05,TRBV20-1*07	TRBD1*01,TRBD2*01	TRBJ1-2*01
