# Supplementary material for: Optimizing clustering of CDR3 sequences using natural language processing, Word2Vec, and KMeans
Source: Front Bioinform. 2025 Oct 2;5:1623488. doi: 10.3389/fbinf.2025.1623488 (PMC12528129; doi:10.3389/fbinf.2025.1623488)
Supplement: Supplementary file 16 [file DataSheet2.csv]

ID	Representative query name	Count	Frequency(%)	CDR3 nucleotide seq	CDR3 amino acid seq	Productive	Chain type	V gene	D gene	J gene
1	1_24546	2	0.0738	GCCACCAGTGACCCGGGACAGGGTACCACCGGGGAGCTGTTT	ATSDPGQGTTGELF	Yes	VB	TRBV24-1*01,TRBV24-1*02	TRBD1*01	TRBJ2-2*01
2	1515_20	1	0.0369	AACCGCGGACAGCCCCAGCAT	NRGQPQH	Yes	VB	TRBV7-9*01,TRBV7-9*02,TRBV7-9*03	N/A	TRBJ1-5*01
6	2056_8	1	0.0369	ACCAGCAGCCAAGCGGGGCTGTCTCGTCCCCTGTTT	TSSQAGLSRPLF	Yes	VB	TRBV1*01	TRBD1*01,TRBD2*01	TRBJ1-4*01
8	2157_10	1	0.0369	ACCAGCAGCTCTCCCTTGGCGAGCTCGAGGTCCTACAATGAGCAGTTC	TSSSPLASSRSYNEQF	Yes	VB	TRBV1*01	TRBD2*02	TRBJ2-1*01
11	1354_15	1	0.0369	ACCGCCGGGGAGAACACCGGGGAGCTGTTT	TAGENTGELF	Yes	VB	TRBV29-1*03	N/A	TRBJ2-2*01
12	396_40	1	0.0369	AGCATAAGGATCCAGATCGATCAGCCCCAGCAT	SIRIQIDQPQH	Yes	VB	TRBV29-1*01,TRBV29-1*02,TRBV29-1*03	N/A	TRBJ1-5*01
13	471_24	1	0.0369	AGCATCCGTCGAGCGGGGTACTACGAGCAGTAC	SIRRAGYYEQY	Yes	VB	TRBV20-1*01,TRBV20-1*02,TRBV20-1*03	TRBD2*01	TRBJ2-7*01
14	746_18	1	0.0369	AGCATCTCAGGGACTAGCGGTTCCTACGAGCAGTAC	SISGTSGSYEQY	Yes	VB	TRBV29-1*01,TRBV29-1*02,TRBV29-1*03	TRBD2*01,TRBD2*02	TRBJ2-7*01
15	1609_28	1	0.0369	AGCGCCCAAGGATGGGGGAACCAGCCCCAGCAT	SAQGWGNQPQH	Yes	VB	TRBV29-1*03	TRBD1*01,TRBD2*01	TRBJ1-5*01
16	185_94	1	0.0369	AGCGCCGGGCCCCTCTCCACCACAGATACGCAGTAT	SAGPLSTTDTQY	Yes	VB	TRBV29-1*03	TRBD1*01	TRBJ2-3*01
17	690_25	1	0.0369	AGCGCCTCGGACACCTTCTTAAGAAAGGGATTGAACACTGAAGCTTTC	SASDTFLRKGLNTEAF	Yes	VB	TRBV29-1*03	TRBD1*01	TRBJ1-1*01
18	304_50	1	0.0369	AGCGCCTCTCGGGGAGGGGGCTACACC	SASRGGGYT	Yes	VB	TRBV29-1*03	TRBD2*02	TRBJ1-2*01
19	1056_15	1	0.0369	AGCGCGCGGGGCGCGGGCAATCAGCCCCAGCAT	SARGAGNQPQH	Yes	VB	TRBV29-1*03	TRBD1*01,TRBD2*01	TRBJ1-5*01
20	700_13	1	0.0369	AGCGCTCGGACAGCCAAACAACAGAACACCGGGGAGCTGTTT	SARTAKQQNTGELF	Yes	VB	TRBV29-1*03	TRBD1*01	TRBJ2-2*01
21	1559_9	1	0.0369	AGCGGCCGGGACATCACCAATGAGCAGTTC	SGRDITNEQF	Yes	VB	TRBV29-1*01,TRBV29-1*02,TRBV29-1*03	TRBD1*01	TRBJ2-1*01
22	142_109	1	0.0369	AGCGGCTCAGGGGCGAACACCGGGGAGCTGTTT	SGSGANTGELF	Yes	VB	TRBV29-1*01,TRBV29-1*02,TRBV29-1*03	TRBD1*01	TRBJ2-2*01
23	253_73	1	0.0369	AGCGGTACGACAGGAGTTAATCAGCCCCAGCAT	SGTTGVNQPQH	Yes	VB	TRBV29-1*01,TRBV29-1*02,TRBV29-1*03	TRBD1*01	TRBJ1-5*01
25	913_14	1	0.0369	AGCGTCACCAGGGGTTACGAGCAGTAC	SVTRGYEQY	Yes	VB	TRBV29-1*01	TRBD1*01	TRBJ2-7*01
27	1058_24	1	0.0369	AGCGTCCGGGACGGCCCCTACGAGCAGTAC	SVRDGPYEQY	Yes	VB	TRBV29-1*01,TRBV29-1*02	TRBD1*01,TRBD2*01,TRBD2*02	TRBJ2-7*01
28	1550_6	1	0.0369	AGCGTCGAAACCTTGCATGAAGCTTTC	SVETLHEAF	Yes	VB	TRBV29-1*01	N/A	TRBJ1-1*01
29	2650_4	1	0.0369	AGCGTCGACAGGGGTCGCCTCTATGGCTACACC	SVDRGRLYGYT	Yes	VB	TRBV29-1*01,TRBV29-1*02	TRBD1*01	TRBJ1-2*01
30	2164_15	1	0.0369	AGCGTCGGTCGGGACAAGAACACTGAAGCTTTC	SVGRDKNTEAF	Yes	VB	TRBV29-1*01,TRBV29-1*02	TRBD1*01	TRBJ1-1*01
31	1330_11	1	0.0369	AGCGTCTACAGGGGAAGAGCTTTC	SVYRGRAF	Yes	VB	TRBV29-1*01	TRBD1*01	TRBJ1-1*01
32	1106_31	1	0.0369	AGCGTCTCCTCGACAGGGGTTAGCACAGATACGCAGTAT	SVSSTGVSTDTQY	Yes	VB	TRBV29-1*01,TRBV29-1*02	TRBD1*01	TRBJ2-3*01
33	1113_24	1	0.0369	AGCGTCTCGGACACCCTTGGAGATCAGCCCCAGCAT	SVSDTLGDQPQH	Yes	VB	TRBV29-1*01,TRBV29-1*02	TRBD1*01	TRBJ1-5*01
35	1968_21	1	0.0369	AGCGTGCCCCGACAGGGGGCCAATGGCTACACC	SVPRQGANGYT	Yes	VB	TRBV29-1*01,TRBV29-1*02	TRBD1*01	TRBJ1-2*01
36	2285_9	1	0.0369	AGCGTGCGGGACGGGGGCTACACC	SVRDGGYT	Yes	VB	TRBV29-1*01	TRBD2*02	TRBJ1-2*01
37	430_42	1	0.0369	AGCGTGGGGGCGGGGTTTGGAGGCTACACC	SVGAGFGGYT	Yes	VB	TRBV29-1*03	TRBD2*01	TRBJ1-2*01
38	56_231	1	0.0369	AGCGTTCCCAGGACTAGCGGGGGTATCTCCTACAATGAGCAGTTC	SVPRTSGGISYNEQF	Yes	VB	TRBV29-1*01,TRBV29-1*02	TRBD2*01	TRBJ2-1*01
39	2536_12	1	0.0369	AGCGTTCTAACCGGGACAGACAATGAGCAGTTC	SVLTGTDNEQF	Yes	VB	TRBV29-1*01,TRBV29-1*02	TRBD1*01	TRBJ2-1*01
40	1665_12	1	0.0369	AGCGTTGAAACTGGTCGACAGGGCGCCGAGCAGTAC	SVETGRQGAEQY	Yes	VB	TRBV29-1*01,TRBV29-1*02	TRBD1*01	TRBJ2-7*01
42	1815_10	1	0.0369	AGCGTTGAACGGGGGAATGAGCAGTTC	SVERGNEQF	Yes	VB	TRBV29-1*01	TRBD2*01	TRBJ2-1*01
43	1566_8	1	0.0369	AGCGTTGAAGATCGGGACAGGGGTACCTATGGCTACACC	SVEDRDRGTYGYT	Yes	VB	TRBV29-1*01	TRBD1*01	TRBJ1-2*01
44	2665_6	1	0.0369	AGCGTTGAAGATCGGGCAGAGAGCTCCTACGAGCAGTAC	SVEDRAESSYEQY	Yes	VB	TRBV29-1*01	N/A	TRBJ2-7*01
45	1187_15	1	0.0369	AGCGTTGAAGATCGTCACGAGCAGTAC	SVEDRHEQY	Yes	VB	TRBV29-1*01	N/A	TRBJ2-7*01
46	1605_4	1	0.0369	AGCGTTGAAGATTCCCTAGGAAGGGAGCTGTTT	SVEDSLGRELF	Yes	VB	TRBV29-1*01	N/A	TRBJ2-2*01
47	758_21	1	0.0369	AGCGTTGAAGCAGGTATCCCCCCGAACACCGGGGAGCTGTTT	SVEAGIPPNTGELF	Yes	VB	TRBV29-1*01	N/A	TRBJ2-2*01
48	1082_15	1	0.0369	AGCGTTGAAGCCTCATGGGTCAGAGATGAGCAGTTC	SVEASWVRDEQF	Yes	VB	TRBV29-1*01	N/A	TRBJ2-1*01
49	44_343	1	0.0369	AGCGTTGAAGCGGGACAGGGGTGGACAGATACGCAGTAT	SVEAGQGWTDTQY	Yes	VB	TRBV29-1*01	TRBD1*01	TRBJ2-3*01
50	2477_9	1	0.0369	AGCGTTGAAGGGGACCCAGTACAGTAC	SVEGDPVQY	Yes	VB	TRBV29-1*01	TRBD1*01,TRBD2*01,TRBD2*02	TRBJ2-7*01
51	1142_10	1	0.0369	AGCGTTGAAGGGGGCACCGGACAGTACTACGAGCAGTAC	SVEGGTGQYYEQY	Yes	VB	TRBV29-1*01	TRBD1*01	TRBJ2-7*01
52	2485_7	1	0.0369	AGCGTTGAATCTAGCGGGGTATACGATGAGCAGTTC	SVESSGVYDEQF	Yes	VB	TRBV29-1*01,TRBV29-1*02	TRBD2*01	TRBJ2-1*01
53	1034_22	1	0.0369	AGCGTTGACGCTATCGACAGCCAAGGGGGAAACACCATATAT	SVDAIDSQGGNTIY	Yes	VB	TRBV29-1*01,TRBV29-1*02	TRBD1*01	TRBJ1-3*01
55	2605_10	1	0.0369	AGCGTTGAGACTCAGGAGGCCTATGGCTACACC	SVETQEAYGYT	Yes	VB	TRBV29-1*01,TRBV29-1*02	TRBD2*02	TRBJ1-2*01
56	212_81	1	0.0369	AGCGTTGAGGGGGGAATCTCTGGAAACACCATATAT	SVEGGISGNTIY	Yes	VB	TRBV29-1*01,TRBV29-1*02	TRBD2*01	TRBJ1-3*01
57	2180_4	1	0.0369	AGCGTTGAGGTGTGGGACAGGGGGGCCGAGCAGTAC	SVEVWDRGAEQY	Yes	VB	TRBV29-1*01,TRBV29-1*02	TRBD1*01	TRBJ2-7*01
58	691_33	1	0.0369	AGCGTTGATTCAGGGGATTCCTATGGCTACACC	SVDSGDSYGYT	Yes	VB	TRBV29-1*01,TRBV29-1*02	TRBD1*01	TRBJ1-2*01
59	1341_16	1	0.0369	AGCGTTGCCGGACTAGCGGGGGAGTTCCAAGAGACCCAGTAC	SVAGLAGEFQETQY	Yes	VB	TRBV29-1*01,TRBV29-1*02	TRBD2*01	TRBJ2-5*01
60	671_19	1	0.0369	AGCGTTGCCGGCAGGGAAGTGGGCTACACC	SVAGREVGYT	Yes	VB	TRBV29-1*01,TRBV29-1*02	TRBD1*01	TRBJ1-2*01
61	779_30	1	0.0369	AGCGTTGCCGGGACAGGGGGCTTTGGGGCCAACGTCCTGACT	SVAGTGGFGANVLT	Yes	VB	TRBV29-1*01,TRBV29-1*02	TRBD1*01	TRBJ2-6*01
62	1536_17	1	0.0369	AGCGTTGGCCAGGGGGACTATCTGGGCTACACC	SVGQGDYLGYT	Yes	VB	TRBV29-1*01,TRBV29-1*02	TRBD1*01,TRBD2*01,TRBD2*02	TRBJ1-2*01
63	826_21	1	0.0369	AGCGTTGGCGACTATGGCTACACC	SVGDYGYT	Yes	VB	TRBV29-1*01	N/A	TRBJ1-2*01
64	920_14	1	0.0369	AGCGTTGGGACACCGAACTATGGCTACACC	SVGTPNYGYT	Yes	VB	TRBV29-1*01,TRBV29-1*02	TRBD1*01	TRBJ1-2*01
65	2448_3	1	0.0369	AGCGTTGGGCCCCGCTCTGGAAACACCATATAT	SVGPRSGNTIY	Yes	VB	TRBV29-1*01,TRBV29-1*02	TRBD1*01,TRBD2*01	TRBJ1-3*01
66	2574_4	1	0.0369	AGCGTTGGGTCGCGGACAGAATTCCCCTACGAGCAGTAC	SVGSRTEFPYEQY	Yes	VB	TRBV29-1*01,TRBV29-1*02	TRBD1*01	TRBJ2-7*01
67	50_258	1	0.0369	AGCGTTGTAGCGGTAACTAGCACAGATACGCAGTAT	SVVAVTSTDTQY	Yes	VB	TRBV29-1*01	N/A	TRBJ2-3*01
68	1808_9	1	0.0369	AGCGTTGTATCGGGACAGAGCTACACC	SVVSGQSYT	Yes	VB	TRBV29-1*01	TRBD1*01	TRBJ1-2*01
69	360_22	1	0.0369	AGCGTTGTCAGGGCAGGAAACACCATATAT	SVVRAGNTIY	Yes	VB	TRBV29-1*01,TRBV29-1*02	TRBD1*01	TRBJ1-3*01
70	1165_14	1	0.0369	AGCGTTGTCCCCGCGGCTATTAGCTCCTACGAGCAGTAC	SVVPAAISSYEQY	Yes	VB	TRBV29-1*01,TRBV29-1*02	TRBD2*01	TRBJ2-7*01
72	1788_14	1	0.0369	AGCGTTGTTGACGGAGATTCACCCCTCCAC	SVVDGDSPLH	Yes	VB	TRBV29-1*01,TRBV29-1*02	N/A	TRBJ1-6*02
73	1755_9	1	0.0369	AGCGTTTTGAGGGACAGGGATGGCGAGCAGTAC	SVLRDRDGEQY	Yes	VB	TRBV29-1*01,TRBV29-1*02	TRBD1*01	TRBJ2-7*01
74	445_30	1	0.0369	AGCTCAATGACAGGAATGAACACTGAAGCTTTC	SSMTGMNTEAF	Yes	VB	TRBV29-1*01,TRBV29-1*02,TRBV29-1*03	TRBD1*01	TRBJ1-1*01
77	1485_19	1	0.0369	AGTCCCCCTCTTGGGAATGAGCAGTTC	SPPLGNEQF	Yes	VB	TRBV20-1*01,TRBV20-1*02,TRBV20-1*03	TRBD1*01	TRBJ2-1*01
79	1420_10	1	0.0369	AGTGCAAGGAAGGATTATGGCTACACC	SARKDYGYT	Yes	VB	TRBV20-1*01,TRBV20-1*04,TRBV20-1*05	N/A	TRBJ1-2*01
81	1417_10	1	0.0369	AGTGCAATAGCGGCGAACACCGGGGAGCTGTTT	SAIAANTGELF	Yes	VB	TRBV20-1*01	N/A	TRBJ2-2*01
82	515_48	1	0.0369	AGTGCAATCTGTGGGACCCAC	SAICGTH	Yes	VB	TRBV20-1*01,TRBV20-1*02,TRBV20-1*03	TRBD1*01,TRBD2*01,TRBD2*02	TRBJ1-6*02
83	135_92	1	0.0369	AGTGCAATTAGACAGACTGAAGCTTTC	SAIRQTEAF	Yes	VB	TRBV20-1*01,TRBV20-1*02,TRBV20-1*03	TRBD1*01	TRBJ1-1*01
85	602_21	1	0.0369	AGTGCACGAACGGGCTCCGGGGAAGTGCAGCCCCAGCAT	SARTGSGEVQPQH	Yes	VB	TRBV20-1*01,TRBV20-1*02,TRBV20-1*03	TRBD2*01	TRBJ1-5*01
86	1737_12	1	0.0369	AGTGCCAAGAGGGGGTCGAGGGGGAATGAGCAGTTC	SAKRGSRGNEQF	Yes	VB	TRBV20-1*01,TRBV20-1*02,TRBV20-1*03	TRBD1*01	TRBJ2-1*01
87	2556_4	1	0.0369	AGTGCCAAGGAGGGTGGGGAAGGGCCCCAGCAT	SAKEGGEGPQH	Yes	VB	TRBV20-1*01,TRBV20-1*02,TRBV20-1*03	TRBD2*02	TRBJ1-5*01
88	348_57	1	0.0369	AGTGCCAAGGGGACAGGGACAGGGTACGGTCAGCCCCAGCAT	SAKGTGTGYGQPQH	Yes	VB	TRBV20-1*01,TRBV20-1*02,TRBV20-1*03	TRBD1*01	TRBJ1-5*01
89	747_23	1	0.0369	AGTGCCAATACGGGACAGGGAGGACACGAGCAGTAC	SANTGQGGHEQY	Yes	VB	TRBV20-1*01,TRBV20-1*02,TRBV20-1*03	TRBD1*01	TRBJ2-7*01
90	1780_9	1	0.0369	AGTGCCACGGAGCCAGCTAACTATGGCTACACC	SATEPANYGYT	Yes	VB	TRBV20-1*01,TRBV20-1*02,TRBV20-1*03	N/A	TRBJ1-2*01
91	2088_15	1	0.0369	AGTGCCATTCCAGTACTCAGGGCGTCTTATGGCTACACC	SAIPVLRASYGYT	Yes	VB	TRBV20-1*01,TRBV20-1*02,TRBV20-1*03	TRBD1*01	TRBJ1-2*01
92	2318_7	1	0.0369	AGTGCCCAAAGACAGAACACTGAAGCTTTC	SAQRQNTEAF	Yes	VB	TRBV20-1*01,TRBV20-1*02,TRBV20-1*03	N/A	TRBJ1-1*01
93	588_21	1	0.0369	AGTGCCCAAGACAGGGTAGGGCCCCCTTATTCACCCCTCCAC	SAQDRVGPPYSPLH	Yes	VB	TRBV20-1*01,TRBV20-1*02,TRBV20-1*03	TRBD1*01	TRBJ1-6*02
94	709_28	1	0.0369	AGTGCCCAGGCTCGGGGGGGCCGGACCGGGGAGCTGTTT	SAQARGGRTGELF	Yes	VB	TRBV20-1*01,TRBV20-1*02,TRBV20-1*03	TRBD2*01	TRBJ2-2*01
95	1538_11	1	0.0369	AGTGCCCAGGGGGGACAGGGGGCTGGCGAGCAGTAC	SAQGGQGAGEQY	Yes	VB	TRBV20-1*01,TRBV20-1*02,TRBV20-1*03	TRBD1*01	TRBJ2-7*01
96	1465_18	1	0.0369	AGTGCCCAGTCTTGGAACAACTACAATGAGCAGTTC	SAQSWNNYNEQF	Yes	VB	TRBV20-1*01,TRBV20-1*02,TRBV20-1*03	N/A	TRBJ2-1*01
97	1537_10	1	0.0369	AGTGCCCCTGGGATTTCCCTCAGGGAGCAGTAC	SAPGISLREQY	Yes	VB	TRBV20-1*01,TRBV20-1*02,TRBV20-1*03	N/A	TRBJ2-7*01
99	2564_5	1	0.0369	AGTGCCCGCCGTCCGGGGTGGAACTATGGCTACACC	SARRPGWNYGYT	Yes	VB	TRBV20-1*01,TRBV20-1*02,TRBV20-1*03	TRBD2*01	TRBJ1-2*01
100	1981_14	1	0.0369	AGTGCCCTCCGCGGGGGGTTCGCGAACACCGGGGAGCTGTTT	SALRGGFANTGELF	Yes	VB	TRBV20-1*01,TRBV20-1*02,TRBV20-1*03	TRBD2*01	TRBJ2-2*01
