# Supplementary material for: Optimizing clustering of CDR3 sequences using natural language processing, Word2Vec, and KMeans
Source: Front Bioinform. 2025 Oct 2;5:1623488. doi: 10.3389/fbinf.2025.1623488 (PMC12528129; doi:10.3389/fbinf.2025.1623488)
Supplement: Supplementary file 17 [file DataSheet10.csv]

ID	Representative query name	Count	Frequency(%)	CDR3 nucleotide seq	CDR3 amino acid seq	Productive	Chain type	V gene	D gene	J gene
1	41_1	1	7.14	GCCAGCAGCACGGTGGGATACCATGAAAAG	ASSTVGYHEK	Yes	VH	IGHV3-41*02	IGHD4-23*01	IGHJ3*01,IGHJ3*02,IGHJ4*01
7	25_1	1	7.14	GCCAGCAGCTTAGCCAGCGGGAAGTCGGAGACCCAGTACTTCG	ASSLASGKSETQYF	Yes	VH	IGHV1-69*04,IGHV1-69*05,IGHV1-69*09	IGHD6-25*01	IGHJ2*01
9	39_1	1	7.14	GCCAGCAGCTTGGGCCCGACCAGACAAGAGACCCAGTACTTCG	ASSLGPTRQETQYF	Yes	VH	IGHV3-25*04,IGHV4-30-2*01,IGHV4-30-2*06	IGHD2-2*01,IGHD2-2*02,IGHD2-2*03	IGHJ2*01
10	23_1	1	7.14	GCCAGCAGTCCGACGGGCCCTAGCTCCTACGAGCAGTACTTCG	ASSPTGPSSYEQYF	Yes	VH	IGHV3-21*03	IGHD2-15*01	IGHJ2*01
11	29_1	1	7.14	GCCAGCAGTCTGTTGACAGGGAGCTCCTACGAGCAGTACTTCG	ASSLLTGSSYEQYF	Yes	VH	IGHV3-21*03	IGHD1-26*01	IGHJ2*01
12	31_1	1	7.14	GCCAGCAGTTCGCCCAGGGCCCAAGAGACCCAGTACTTCG	ASSSPRAQETQYF	Yes	VH	IGHV3-62*06	IGHD6-6*01	IGHJ2*01
14	12_1	1	7.14	GCCAGCCTTCGCGGAGCGGTAGCCAAAAACATTCAGTACTTCG	ASLRGAVAKNIQYF	Yes	VH	IGHV1-45*01,IGHV1-45*02,IGHV1-45*03	IGHD2-15*01	IGHJ2*01
